# Supplementary material for: A new cave centipede from Croatia, Eupolybothrus liburnicus sp. n., with notes on the subgenus Schizopolybothrus Verhoeff, 1934 (Chilopoda, Lithobiomorpha, Lithobiidae)
Source: Zookeys. 2017 Aug 1;(687):11–43. doi: 10.3897/zookeys.687.13844 (PMC5672571; doi:10.3897/zookeys.687.13844)
Supplement: XML Treatment for Eupolybothrus liburnicus [file zookeys.687.13844-treatment1.xml]

<!DOCTYPE tp:taxon-treatment
  PUBLIC "-//TaxonX//DTD Taxonomic Treatment Publishing DTD v0 20100105//EN" "tax-treatment-NSO.dtd">
<tp:taxon-treatment xmlns:tp="http://www.plazi.org/taxpub"><tp:treatment-meta><kwd-group><label>Taxon classification</label><kwd><named-content xmlns:xlink="http://www.w3.org/1999/xlink" content-type="kingdom">Animalia</named-content></kwd><kwd><named-content xmlns:xlink="http://www.w3.org/1999/xlink" content-type="order">Chilopoda</named-content></kwd><kwd><named-content xmlns:xlink="http://www.w3.org/1999/xlink" content-type="family">Lithobiidae</named-content></kwd></kwd-group><mixed-citation publication-type="journal"><person-group><name><surname>Akkari</surname><given-names>Nesrine</given-names></name><name><surname>Komerički</surname><given-names>Ana</given-names></name><name><surname>Weigand</surname><given-names>Alexander M.</given-names></name><name><surname>Edgecombe</surname><given-names>Gregory D.</given-names></name><name><surname>Stoev</surname><given-names>Pavel</given-names></name></person-group><article-title>A new cave centipede from Croatia, <italic><tp:taxon-name><tp:taxon-name-part taxon-name-part-type="genus" reg="Eupolybothrus">Eupolybothrus</tp:taxon-name-part> <tp:taxon-name-part taxon-name-part-type="species" reg="liburnicus">liburnicus</tp:taxon-name-part></tp:taxon-name></italic> sp. n., with notes on the subgenus <tp:taxon-name><tp:taxon-name-part taxon-name-part-type="subgenus" reg="Schizopolybothrus">Schizopolybothrus</tp:taxon-name-part></tp:taxon-name> Verhoeff, 1934 (<tp:taxon-name><tp:taxon-name-part taxon-name-part-type="class">Chilopoda</tp:taxon-name-part></tp:taxon-name>, <tp:taxon-name><tp:taxon-name-part taxon-name-part-type="order">Lithobiomorpha</tp:taxon-name-part></tp:taxon-name>, <tp:taxon-name><tp:taxon-name-part taxon-name-part-type="family">Lithobiidae</tp:taxon-name-part></tp:taxon-name>)</article-title><source>Zookeys</source><day>1</day><month>8</month><year>2017</year><volume>2017</volume><issue>687</issue><fpage>11</fpage><lpage>43</lpage><pub-id pub-id-type="doi">10.3897/zookeys.687.13844</pub-id></mixed-citation></tp:treatment-meta><tp:nomenclature><tp:taxon-name>
                    <tp:taxon-name-part taxon-name-part-type="genus" reg="Eupolybothrus">Eupolybothrus</tp:taxon-name-part>
                    <tp:taxon-name-part taxon-name-part-type="species" reg="liburnicus">liburnicus</tp:taxon-name-part>
                    <object-id xmlns:xlink="http://www.w3.org/1999/xlink" content-type="zoobank" xlink:type="simple">http://zoobank.org/56310DD5-FB8E-483F-BF93-CE6AF9679CF1</object-id>
                  </tp:taxon-name><tp:taxon-status xmlns:xlink="http://www.w3.org/1999/xlink" xlink:type="simple">sp. n.</tp:taxon-status><xref ref-type="fig" rid="F1">Figs 1</xref><xref ref-type="fig" rid="F2">, 2</xref><xref ref-type="fig" rid="F3">, 3</xref><xref ref-type="fig" rid="F4">, 4</xref><xref ref-type="fig" rid="F5">, 5</xref><xref ref-type="fig" rid="F6">, 6</xref><xref ref-type="fig" rid="F11">, 11H</xref><xref ref-type="fig" rid="F12">, 12A, C</xref></tp:nomenclature><tp:treatment-sec sec-type="material" id="SECID0ERQAE"><title>Material.</title><p>
                    <bold>Holotype.</bold> Ad. ♂, Croatia, Obrovac, Gornji Čabrići, cave Plitka peć, under rock, 09.II.2013, A. Komerički leg., <named-content xmlns:xlink="http://www.w3.org/1999/xlink" content-type="dwc:institutional_code" xlink:type="simple">CBSS</named-content> – CHP 545.</p><p>
                    <bold>Paratypes. Croatia, Southern Velebit</bold>: 2 ♀, Obrovac, Gornji Čabrići, cave Plitka peć, 23.VI.2012, T. Vujnović, A. Komerički &amp; R. Baković leg., <named-content xmlns:xlink="http://www.w3.org/1999/xlink" content-type="dwc:institutional_code" xlink:type="simple">CBSS</named-content> – CHP 538; 6 juv., Obrovac, Gornji Čabrići, cave Plitka peć, 23.VI.2012, A. Komerički leg., <named-content xmlns:xlink="http://www.w3.org/1999/xlink" content-type="dwc:institutional_code" xlink:type="simple">CBSS</named-content> – CHP 541; 2 ♂♂ subadult, Obrovac, Gornji Čabrići, cave Plitka peć, 20.III.2013, K. Miculinić &amp; A. Komerički leg., <named-content xmlns:xlink="http://www.w3.org/1999/xlink" content-type="dwc:institutional_code" xlink:type="simple">CBSS</named-content> – CHP543); 1 ♀, Obrovac, Gornji Čabrići, cave Plitka peć, 23.V.2013, P. Rade &amp; T. Čuković leg., NHMW8409; 1♂, 1 ♀, Obrovac, Gornji Čabrići, cave Plitka peć, 23.V.2012, P. Rade leg., <named-content xmlns:xlink="http://www.w3.org/1999/xlink" content-type="dwc:institutional_code" xlink:type="simple">NMNHS</named-content> <tp:taxon-name><tp:taxon-name-part taxon-name-part-type="class">CHILOPODA</tp:taxon-name-part></tp:taxon-name>-2016-0003; 1 ♀, Seline, cave Markova špilja, under rock, 01.V.2010, J. Bedek leg., <named-content xmlns:xlink="http://www.w3.org/1999/xlink" content-type="dwc:institutional_code" xlink:type="simple">CBSS</named-content> – CHP 407, <abbrev xmlns:xlink="http://www.w3.org/1999/xlink" content-type="institution" xlink:title="The Barcode of Life Data System" id="ABBRID0EASAE" xlink:type="simple">BOLD</abbrev> ID: <abbrev xmlns:xlink="http://www.w3.org/1999/xlink" xlink:title="Eupolybothrus in Croatia" id="ABBRID0EFSAE" xlink:type="simple">EUCR</abbrev> 048; 1 ♀, Obrovac, Krnjeza canyon, cave Bundalova pećina, 11.VII.2009, R. Baković leg., <named-content xmlns:xlink="http://www.w3.org/1999/xlink" content-type="dwc:institutional_code" xlink:type="simple">CBSS</named-content> – CHP 448; <abbrev xmlns:xlink="http://www.w3.org/1999/xlink" content-type="institution" xlink:title="The Barcode of Life Data System" id="ABBRID0EOSAE" xlink:type="simple">BOLD</abbrev> ID: <abbrev xmlns:xlink="http://www.w3.org/1999/xlink" xlink:title="Eupolybothrus in Croatia" id="ABBRID0ETSAE" xlink:type="simple">EUCR</abbrev> 052; 1 ♀, Obrovac, Gornji Čabrići, cave Plitka péc, 29.IX.2009, M. Hodžić leg., <named-content xmlns:xlink="http://www.w3.org/1999/xlink" content-type="dwc:institutional_code" xlink:type="simple">CBSS</named-content> – CHP 457, <abbrev xmlns:xlink="http://www.w3.org/1999/xlink" content-type="institution" xlink:title="The Barcode of Life Data System" id="ABBRID0E3SAE" xlink:type="simple">BOLD</abbrev> ID: <abbrev xmlns:xlink="http://www.w3.org/1999/xlink" xlink:title="Eupolybothrus in Croatia" id="ABBRID0EBTAE" xlink:type="simple">EUCR</abbrev> 067; 1 ♂, subadult, Obrovac, Gornji Čabrići, cave Skorupuša, 29.IX.2010, A. Ćukušić leg., <named-content xmlns:xlink="http://www.w3.org/1999/xlink" content-type="dwc:institutional_code" xlink:type="simple">CBSS</named-content> – CHP 458, <abbrev xmlns:xlink="http://www.w3.org/1999/xlink" content-type="institution" xlink:title="The Barcode of Life Data System" id="ABBRID0EKTAE" xlink:type="simple">BOLD</abbrev> ID: EUCR068; 2 ♀♀, 1 juv. Obrovac, Gornji Čabrići, cave Skorupuša, 23.VI.2012, A. Komerički leg., <named-content xmlns:xlink="http://www.w3.org/1999/xlink" content-type="dwc:institutional_code" xlink:type="simple">CBSS</named-content> – CHP539; 7 juv. Obrovac, Gornji Čabrići, cave Skorupuša, 23.VI.2012, A. Komerički leg., <named-content xmlns:xlink="http://www.w3.org/1999/xlink" content-type="dwc:institutional_code" xlink:type="simple">CBSS</named-content> – CHP 540; 1 ♂, 1 juv. Obrovac, Gornji Čabrići, cave Rašeljkovac, 23.VI.2012, A. Komerički leg., <named-content xmlns:xlink="http://www.w3.org/1999/xlink" content-type="dwc:institutional_code" xlink:type="simple">CBSS</named-content> – CHP 544; 1 ♀, Obrovac, Gornji Čabrići, cave Rašeljkovac, 20.III.2013, A. Komerički leg., <named-content xmlns:xlink="http://www.w3.org/1999/xlink" content-type="dwc:institutional_code" xlink:type="simple">ZMUC</named-content> 00040236 ; 1 ♂, Obrovac, Gornji Čabrići, cave Rašeljkovac, 23.IV.2013, K. Miculinić leg., <named-content xmlns:xlink="http://www.w3.org/1999/xlink" content-type="dwc:institutional_code" xlink:type="simple">ZMUC</named-content> 00040237; Mid-body segments and detached legs, Obrovac, Gornji Čabrići, cave Rašeljkovac, 23.V.2013, K. Miculinić leg., CHP: 551, <named-content xmlns:xlink="http://www.w3.org/1999/xlink" content-type="dwc:institutional_code" xlink:type="simple">NMNHS</named-content> <tp:taxon-name><tp:taxon-name-part taxon-name-part-type="class">CHILOPODA</tp:taxon-name-part></tp:taxon-name>-2016-0001; head and anterior segments, Obrovac, Gornji Čabrići, cave Rašeljkovac, 20.III.2013, A. Komerički leg., CHP: 547, <named-content xmlns:xlink="http://www.w3.org/1999/xlink" content-type="dwc:institutional_code" xlink:type="simple">NMNHS</named-content> <tp:taxon-name><tp:taxon-name-part taxon-name-part-type="class">CHILOPODA</tp:taxon-name-part></tp:taxon-name>-2016-0002.</p></tp:treatment-sec><tp:treatment-sec sec-type="diagnosis" id="SECID0E3UAE"><title>Diagnosis.</title><p>A species morphologically similar to <italic><tp:taxon-name><tp:taxon-name-part taxon-name-part-type="genus" reg="Eupolybothrus">E.</tp:taxon-name-part> <tp:taxon-name-part taxon-name-part-type="species" reg="cavernicolus">cavernicolus</tp:taxon-name-part></tp:taxon-name></italic>, genetically differing from it by 11% interspecific distance based on <abbrev xmlns:xlink="http://www.w3.org/1999/xlink" xlink:title="cytochrome c oxidase subunit I" id="ABBRID0ENVAE" xlink:type="simple">COI</abbrev>, and morphologically differing by the slightly convex posterior margin of T14, presence of 15CxVp and 15PDp spines, and by the leg 15 to body length ratio of <italic>ca.</italic> 64% in the adult male.</p></tp:treatment-sec><tp:treatment-sec sec-type="description" id="SECID0ETVAE"><title>Description.</title><p>
                    <bold>Males.</bold> Based on holotype CHP545 (light photographs) and paratype <named-content xmlns:xlink="http://www.w3.org/1999/xlink" content-type="dwc:institutional_code" xlink:type="simple">ZMUC</named-content> 00040237 (SEM).</p><p>
                    <bold>Body length</bold>: (from anterior margin of cephalic plate to posterior margin of telson) approx. 30 mm.</p><p>
                    <bold>Colour</bold>: tawny-brown to yellowish, ventral part and legs paler (Fig. <xref ref-type="fig" rid="F1">1A</xref>).</p><p>
                    <bold>Head</bold>: cephalic plate slightly broader than long (3.6 × 3.1 mm, respectively) and wider than T1 (Fig. <xref ref-type="fig" rid="F1">1B</xref>); surface smooth, with numerous scattered setae. Cephalic median sulcus contributing to biconvex anterior margin, marginal ridge with a median thickening; posterior margin straight to slightly concave; transverse suture situated at about 1/3<sup>rd</sup> of anterior edge; posterior limbs of transverse suture visible, connecting basal antennal article with anterior part of the ocellar area.</p><fig id="F1" position="float" orientation="portrait"><label>Figure 1.</label><caption><p>
                        <italic><tp:taxon-name><tp:taxon-name-part taxon-name-part-type="genus" reg="Eupolybothrus">Eupolybothrus</tp:taxon-name-part> <tp:taxon-name-part taxon-name-part-type="species" reg="liburnicus">liburnicus</tp:taxon-name-part></tp:taxon-name></italic> sp. n. habitus, cephalic plate+T1 and ocelli. <bold>A</bold> Habitus, holotype <bold>B</bold> Cephalic plate and T1, holotype, dorsal view <bold>C</bold> Ocelli, paratype <named-content xmlns:xlink="http://www.w3.org/1999/xlink" content-type="dwc:institutional_code" xlink:type="simple">ZMUC</named-content> 00040237.</p></caption><graphic xmlns:xlink="http://www.w3.org/1999/xlink" xlink:href="zookeys-687-011-g001.jpg" position="float" orientation="portrait" xlink:type="simple" id="oo_147646.jpg"/></fig><p>
                    <bold>Ocelli</bold>: 1+14 blackish irregular ocelli in 3-4 rows; outermost first seriate ocellus largest; ocelli of the middle two rows medium-sized, those of inferior row smallest (Fig. <xref ref-type="fig" rid="F1">1C</xref>).</p><p>
                    <bold>Tömösváry’s organ</bold>: moderately large (as large as a medium ocellus), oval and situated on a sub-triangular sclerotisation below the inferiormost row of seriate ocelli.</p><p>
                    <bold>Clypeus</bold>: showing a cluster of 25 setae situated on the apex and near the lateral margins (Fig. <xref ref-type="fig" rid="F2">2A</xref>).</p><p>
                    <bold>Antennae</bold>: <italic>ca.</italic> 19.8 mm long, ultimate and penultimate articles of same length (Fig. <xref ref-type="fig" rid="F2">2B</xref>); left antenna composed of 61 articles, right antenna 57 articles; slightly surpassing posterior margin of T7 (right) or T9 (left) when folded backwards, basal two articles enlarged and less setose; the posterior 30 articles visibly longer than broad. Antenna to body length <italic>ca.</italic> 66%.</p><fig id="F2" position="float" orientation="portrait"><label>Figure 2.</label><caption><p>
                        <italic><tp:taxon-name><tp:taxon-name-part taxon-name-part-type="genus" reg="Eupolybothrus">Eupolybothrus</tp:taxon-name-part> <tp:taxon-name-part taxon-name-part-type="species" reg="liburnicus">liburnicus</tp:taxon-name-part></tp:taxon-name></italic> sp. n., holotype head. <bold>A</bold> Clypeus, ventral view <bold>B</bold> Tip of antenna <bold>C</bold> Forcipules, ventral view.</p></caption><graphic xmlns:xlink="http://www.w3.org/1999/xlink" xlink:href="zookeys-687-011-g002.jpg" position="float" orientation="portrait" xlink:type="simple" id="oo_147647.jpg"/></fig><p>
                    <bold>Forcipular segment</bold> (Figs <xref ref-type="fig" rid="F2">2C</xref>, <xref ref-type="fig" rid="F3">3A</xref>): coxosternite subpentagonal (Fig. <xref ref-type="fig" rid="F2">2C</xref>), shoulders almost absent (steep), lateral margins straight; anterior margin set off as a rim by furrow; coxosternal teeth 8+7, median diastema small, V-shaped, steep and narrow, short porodont arising from a pit below the dental rim, situated lateral to the lateralmost tooth; base of porodont as thin as adjacent tooth (Fig. <xref ref-type="fig" rid="F3">3A</xref>, <bold><italic><abbrev xmlns:xlink="http://www.w3.org/1999/xlink" xlink:title="porodont" id="ABBRID0EN1AE" xlink:type="simple">po</abbrev></italic></bold>); coxosternite sparsely setose anteriorly; setae moderately large, irregularly dispersed (Fig. <xref ref-type="fig" rid="F3">3A</xref>). Forcipular trochanteroprefemur, femur and tibia and proximal part of forcipular tarsungulum with several setae. Distal part of forcipular tarsungulum about 3 times longer than proximal part, <italic>ca.</italic> 2 mm long (Fig. <xref ref-type="fig" rid="F2">2C</xref>).</p><p>
                    <bold>Tergites</bold>: T1 wider than long, subtrapeziform, wider anteriorly, posterior margin straight or slightly emarginated, marginal ridge with a small median thickening; TT3 and 5 more elongated than T1, posterior margin slightly emarginated medially, posterior angles rounded; posterior angles of T4 rounded; posterior margin of T8 slightly emarginated medially, angles rounded; TT6 and 7 with posterior angles abruptly rounded (Fig. <xref ref-type="fig" rid="F3">3B</xref>); TT9, 11, 13 with well-developed posterior triangular projections (Fig. <xref ref-type="fig" rid="F3">3B, C</xref>); posterior margin of TT10 and 12 distinctly emarginated, that of T14 slightly convex, all strongly setose on posterior margin; intermediate tergite hexagonal, with a membranous area reaching up the 2/3<sup>rd</sup> of its length (Fig. <xref ref-type="fig" rid="F11">11H</xref>) and posterior margin straight, lateral edges thickened and covered with setae (Fig. <xref ref-type="fig" rid="F4">4A</xref>); middle part of posterior third of tergite densely covered with setae (Fig. <xref ref-type="fig" rid="F5">5F</xref>); laterally, on both sides of the central setose area are two bare subtrapezoidal spots (Fig. <xref ref-type="fig" rid="F4">4A</xref>). All tergites smooth, setae present only along their lateral margins.</p><fig id="F3" position="float" orientation="portrait"><label>Figure 3.</label><caption><p>
                        <italic><tp:taxon-name><tp:taxon-name-part taxon-name-part-type="genus" reg="Eupolybothrus">Eupolybothrus</tp:taxon-name-part> <tp:taxon-name-part taxon-name-part-type="species" reg="liburnicus">liburnicus</tp:taxon-name-part></tp:taxon-name></italic> sp. n., holotype, coxosternum, tegites and leg. <bold>A</bold> Close-up of coxosternum, ventral view <bold>B</bold> TT7-9, dorsal view <bold>C</bold> TT11-13, dorsal view <bold>D</bold> Tarsi 1, 2 and pretarsus of midbody leg. Abbreviations: <bold><italic><abbrev xmlns:xlink="http://www.w3.org/1999/xlink" xlink:title="porodont" id="ABBRID0EU3AE" xlink:type="simple">po</abbrev></italic></bold>: porodont, <bold><italic><abbrev xmlns:xlink="http://www.w3.org/1999/xlink" xlink:title="seriate setae" id="ABBRID0E33AE" xlink:type="simple">ss</abbrev></italic></bold>: seriate setae.</p></caption><graphic xmlns:xlink="http://www.w3.org/1999/xlink" xlink:href="zookeys-687-011-g003.jpg" position="float" orientation="portrait" xlink:type="simple" id="oo_147648.jpg"/></fig><p>
                    <bold>Legs</bold>: leg 15 <italic>ca.</italic> 64% body length; leg 14 approx. 25% longer than legs 1-12, leg 13 only slightly longer than legs 1-12; pretarsus of legs 1–14 with stouter posterior accessory claw (approx. as long as fundus) and a slightly thinner anterior accessory claw (= spine, sensu <xref ref-type="bibr" rid="B4">Bonato et al. 2010</xref>) (Figs <xref ref-type="fig" rid="F4">4B, C</xref>); pectinal (seriate) setae missing on tarsus1 and 2 of leg 15, present in one short row on tarsus 2 of leg 14, in one row on tarsus 1 and two rows on tarsus 2 of legs 1-13, (Fig. <xref ref-type="fig" rid="F3">3D</xref>, <bold><italic><abbrev xmlns:xlink="http://www.w3.org/1999/xlink" xlink:title="seriate setae" id="ABBRID0EZ4AE" xlink:type="simple">ss</abbrev></italic></bold>); pretarsus of leg 15 without accessory spines (Fig. <xref ref-type="fig" rid="F4">4C</xref>). Length of podomeres of leg 15: coxa 1 mm, prefemur 2.7 mm, femur 3.0 mm, tibia 5.3 mm, tarsus 1 4.8 mm, tarsus 2 2.3 mm, pretarsus 0.2 mm. Prefemur of leg 15 with a large proximal knob (Fig. <xref ref-type="fig" rid="F5">5A</xref>, <bold><italic><abbrev xmlns:xlink="http://www.w3.org/1999/xlink" xlink:title="prefemoral knob" id="ABBRID0EH5AE" xlink:type="simple">pk</abbrev></italic></bold>) protruding mediad and bearing a cluster of long setae dorsally (Figs <xref ref-type="fig" rid="F5">5B</xref>, <xref ref-type="fig" rid="F11">11H</xref>), in dorsal view the knob as broad as the prefemur, mesally continuing in a ridge reaching 2/3<sup>rd</sup> of the prefemur length and gently narrowing distad (Fig. <xref ref-type="fig" rid="F5">5A</xref>, <bold><italic><abbrev xmlns:xlink="http://www.w3.org/1999/xlink" xlink:title="prefemoral ridge" id="ABBRID0E25AE" xlink:type="simple">pr</abbrev></italic></bold>). Posterior edge of prefemur with a well-defined circular protuberance densely covered with short, thin setae, situated between <italic>p</italic> and <italic>m</italic> spines dorso-medially (Fig. <xref ref-type="fig" rid="F5">5A</xref>, <bold><italic><abbrev xmlns:xlink="http://www.w3.org/1999/xlink" xlink:title="circular protuberance" id="ABBRID0EJ6AE" xlink:type="simple">cp</abbrev></italic></bold>); rest of prefemur covered with sparse setae. Dorsal spine <italic>p</italic> on prefemur with furcate tip, also noticed on other podomeres and legs (Fig. <xref ref-type="fig" rid="F5">5C</xref>). Legs 1-14 without particular modifications.</p><fig id="F4" position="float" orientation="portrait"><label>Figure 4.</label><caption><p>
                        <italic><tp:taxon-name><tp:taxon-name-part taxon-name-part-type="genus" reg="Eupolybothrus">Eupolybothrus</tp:taxon-name-part> <tp:taxon-name-part taxon-name-part-type="species" reg="liburnicus">liburnicus</tp:taxon-name-part></tp:taxon-name></italic> sp. n., male paratype <named-content xmlns:xlink="http://www.w3.org/1999/xlink" content-type="dwc:institutional_code" xlink:type="simple">ZMUC</named-content> 00040237, last tergites and pretarsi of leg 10 and 15. <bold>A</bold> T14 and intermediate tergite, dorsal view <bold>B</bold> Pretarsus of leg 10, dorsolateral view <bold>C</bold> Pretarsus of leg 15, lateral view.</p></caption><graphic xmlns:xlink="http://www.w3.org/1999/xlink" xlink:href="zookeys-687-011-g004.jpg" position="float" orientation="portrait" xlink:type="simple" id="oo_147649.jpg"/></fig><p>
                    <bold>Coxal pores</bold>: generally round, arranged in 6-7 irregular rows, pores of inner rows largest, size decreasing outwards; pores separated from each other by a distance more than or equal to their diameter; number of pores on leg-pair (measured on right leg) 12: 51, 13: 61, 14: 15: 44 (Fig. <xref ref-type="fig" rid="F5">5D</xref>).</p><!--PageBreak--><p>
                    <bold>Sternites</bold>: smooth, subtrapeziform, with few sparse setae, mainly at lateral margins; posterior margins straight.</p><fig id="F5" position="float" orientation="portrait"><label>Figure 5.</label><caption><p>
                        <italic><tp:taxon-name><tp:taxon-name-part taxon-name-part-type="genus" reg="Eupolybothrus">Eupolybothrus</tp:taxon-name-part> <tp:taxon-name-part taxon-name-part-type="species" reg="liburnicus">liburnicus</tp:taxon-name-part></tp:taxon-name></italic> sp. n., male paratype <named-content xmlns:xlink="http://www.w3.org/1999/xlink" content-type="dwc:institutional_code" xlink:type="simple">ZMUC</named-content> 00040237, leg 15 and genital segment. <bold>A</bold> Prefemur 15, posteriodorsal view <bold>B</bold> Close-up of the setae cluster on male prefemur 15 <bold>C</bold> Close-up of the prefemoral spine <bold>D</bold> Coxal pore field, ventral view <bold>E</bold> Genital segment, ventral view <bold>F</bold> Genital segment, dorso-apical view. Abbreviations: <bold><italic><abbrev xmlns:xlink="http://www.w3.org/1999/xlink" xlink:title="circular protuberance" id="ABBRID0EKCAG" xlink:type="simple">cp</abbrev></italic></bold>: circular protuberance, <bold><italic><abbrev xmlns:xlink="http://www.w3.org/1999/xlink" xlink:title="prefemoral knob" id="ABBRID0EQCAG" xlink:type="simple">pk</abbrev></italic></bold>: prefemoral knob, <bold><italic><abbrev xmlns:xlink="http://www.w3.org/1999/xlink" xlink:title="prefemoral ridge" id="ABBRID0EWCAG" xlink:type="simple">pr</abbrev></italic></bold>: prefemoral ridge, <bold><italic><abbrev xmlns:xlink="http://www.w3.org/1999/xlink" xlink:title="cluster of setae" id="ABBRID0E3CAG" xlink:type="simple">sc</abbrev></italic></bold>: cluster of setae.</p></caption><graphic xmlns:xlink="http://www.w3.org/1999/xlink" xlink:href="zookeys-687-011-g005.jpg" position="float" orientation="portrait" xlink:type="simple" id="oo_147650.jpg"/></fig><p>
                    <bold>Genitalia</bold>: posterior margin of male first genital sternite concave, posterior margin densely covered with long setae, the rest of sternite sparsely covered with shorter ones (Fig. <xref ref-type="fig" rid="F5">5E</xref>); gonopod small, concealed above sternite.</p><p>
                    <bold>Plectrotaxy</bold>: as in Table <xref ref-type="table" rid="T1">1</xref>.</p><p>
                    <bold>Description of the female, based on paratype <named-content xmlns:xlink="http://www.w3.org/1999/xlink" content-type="dwc:institutional_code" xlink:type="simple">NHMW</named-content> 8409</bold> (Fig. <xref ref-type="fig" rid="F6">6A, B</xref>).</p><p>
                    <bold>Body length</bold>: <italic>ca.</italic> 43 mm; leg 15 <italic>ca.</italic> 22.8 mm or 52.9% body length.</p><p>
                    <bold>Colour</bold>: uniformly tawny-brown to yellowish.</p><p>
                    <bold>Head</bold>: cephalic plate broader than long (4 × 3.7 mm, respectively).</p><p>
                    <bold>Ocelli</bold>: 18 blackish subequal ocelli in 6–7 rows.</p><p>
                    <bold>Tömösváry’s organ</bold>: moderately large (as large as or slightly larger than a medium ocellus), oval, situated slightly above the cephalic edge below the inferiormost row of ocelli.</p><p>
                    <bold>Clypeus</bold>: with a cluster of <italic>ca.</italic> 25 trichoid setae situated on the apex and lateral margins.</p><p>
                    <bold>Antennae</bold>: approx. 18.5 mm long, composed of 73 articles.</p><p>
                    <bold>Forcipular segment</bold>: coxosternite subpentagonal, shoulders almost absent, lateral margins straight; anterior margin set off as a rim by furrow; coxosternal teeth 9+8.</p><table-wrap id="T1" position="float" orientation="portrait"><label>Table 1.</label><caption><p>
                        <italic><tp:taxon-name><tp:taxon-name-part taxon-name-part-type="genus" reg="Eupolybothrus">Eupolybothrus</tp:taxon-name-part> <tp:taxon-name-part taxon-name-part-type="species" reg="liburnicus">liburnicus</tp:taxon-name-part></tp:taxon-name></italic> sp. n. plectrotaxy. C – Coxa, Tr – trochanter, P – prefemur, F – femur, T – tibia, a, m, p spines in respectively, anterior, medial and posterior position.</p></caption><table id="TID0ENGAE" rules="all"><tbody><tr><th rowspan="1" colspan="1">++</th><th rowspan="1" colspan="5">Ventral</th><th rowspan="1" colspan="5">Dorsal</th></tr><tr><th rowspan="1" colspan="1"/><th rowspan="1" colspan="1">C</th><th rowspan="1" colspan="1">Tr</th><th rowspan="1" colspan="1">P</th><th rowspan="1" colspan="1">F</th><th rowspan="1" colspan="1">T</th><th rowspan="1" colspan="1">C</th><th rowspan="1" colspan="1">Tr</th><th rowspan="1" colspan="1">P</th><th rowspan="1" colspan="1">F</th><th rowspan="1" colspan="1">T</th></tr><tr><td rowspan="1" colspan="1">1</td><td rowspan="1" colspan="1"/><td rowspan="1" colspan="1"/><td rowspan="1" colspan="1">amp</td><td rowspan="1" colspan="1">amp</td><td rowspan="1" colspan="1">amp</td><td rowspan="1" colspan="1"/><td rowspan="1" colspan="1"/><td rowspan="1" colspan="1">amp</td><td rowspan="1" colspan="1">a-p</td><td rowspan="1" colspan="1">a-p</td></tr><tr><td rowspan="1" colspan="1">2</td><td rowspan="1" colspan="1"/><td rowspan="1" colspan="1"/><td rowspan="1" colspan="1">amp</td><td rowspan="1" colspan="1">amp</td><td rowspan="1" colspan="1">amp</td><td rowspan="1" colspan="1"/><td rowspan="1" colspan="1"/><td rowspan="1" colspan="1">amp</td><td rowspan="1" colspan="1">a-p</td><td rowspan="1" colspan="1">a-p</td></tr><tr><td rowspan="1" colspan="1">3</td><td rowspan="1" colspan="1"/><td rowspan="1" colspan="1"/><td rowspan="1" colspan="1">amp</td><td rowspan="1" colspan="1">amp</td><td rowspan="1" colspan="1">amp</td><td rowspan="1" colspan="1"/><td rowspan="1" colspan="1"/><td rowspan="1" colspan="1">amp</td><td rowspan="1" colspan="1">a-p</td><td rowspan="1" colspan="1">a-p</td></tr><tr><td rowspan="1" colspan="1">4</td><td rowspan="1" colspan="1"/><td rowspan="1" colspan="1"/><td rowspan="1" colspan="1">amp</td><td rowspan="1" colspan="1">amp</td><td rowspan="1" colspan="1">amp</td><td rowspan="1" colspan="1"/><td rowspan="1" colspan="1"/><td rowspan="1" colspan="1">amp</td><td rowspan="1" colspan="1">a-p</td><td rowspan="1" colspan="1">a-p</td></tr><tr><td rowspan="1" colspan="1">5</td><td rowspan="1" colspan="1"/><td rowspan="1" colspan="1"/><td rowspan="1" colspan="1">amp</td><td rowspan="1" colspan="1">amp</td><td rowspan="1" colspan="1">amp</td><td rowspan="1" colspan="1"/><td rowspan="1" colspan="1"/><td rowspan="1" colspan="1">amp</td><td rowspan="1" colspan="1">a-p</td><td rowspan="1" colspan="1">a-p</td></tr><tr><td rowspan="1" colspan="1">6</td><td rowspan="1" colspan="1"/><td rowspan="1" colspan="1"/><td rowspan="1" colspan="1">amp</td><td rowspan="1" colspan="1">amp</td><td rowspan="1" colspan="1">amp</td><td rowspan="1" colspan="1"/><td rowspan="1" colspan="1"/><td rowspan="1" colspan="1">amp</td><td rowspan="1" colspan="1">a-p</td><td rowspan="1" colspan="1">a-p</td></tr><tr><td rowspan="1" colspan="1">7</td><td rowspan="1" colspan="1"/><td rowspan="1" colspan="1"/><td rowspan="1" colspan="1">amp</td><td rowspan="1" colspan="1">amp</td><td rowspan="1" colspan="1">amp</td><td rowspan="1" colspan="1"/><td rowspan="1" colspan="1"/><td rowspan="1" colspan="1">amp</td><td rowspan="1" colspan="1">a-p</td><td rowspan="1" colspan="1">a-p</td></tr><tr><td rowspan="1" colspan="1">8</td><td rowspan="1" colspan="1"/><td rowspan="1" colspan="1"/><td rowspan="1" colspan="1">amp</td><td rowspan="1" colspan="1">amp</td><td rowspan="1" colspan="1">amp</td><td rowspan="1" colspan="1">a</td><td rowspan="1" colspan="1"/><td rowspan="1" colspan="1">amp</td><td rowspan="1" colspan="1">a-p</td><td rowspan="1" colspan="1">a-p</td></tr><tr><td rowspan="1" colspan="1">9</td><td rowspan="1" colspan="1"/><td rowspan="1" colspan="1"/><td rowspan="1" colspan="1">amp</td><td rowspan="1" colspan="1">amp</td><td rowspan="1" colspan="1">amp</td><td rowspan="1" colspan="1">a</td><td rowspan="1" colspan="1"/><td rowspan="1" colspan="1">amp</td><td rowspan="1" colspan="1">a-p</td><td rowspan="1" colspan="1">a-p</td></tr><tr><td rowspan="1" colspan="1">10</td><td rowspan="1" colspan="1"/><td rowspan="1" colspan="1"/><td rowspan="1" colspan="1">amp</td><td rowspan="1" colspan="1">amp</td><td rowspan="1" colspan="1">amp</td><td rowspan="1" colspan="1">a</td><td rowspan="1" colspan="1"/><td rowspan="1" colspan="1">amp</td><td rowspan="1" colspan="1">a-p</td><td rowspan="1" colspan="1">a-p</td></tr><tr><td rowspan="1" colspan="1">11</td><td rowspan="1" colspan="1"/><td rowspan="1" colspan="1"/><td rowspan="1" colspan="1">amp</td><td rowspan="1" colspan="1">amp</td><td rowspan="1" colspan="1">amp</td><td rowspan="1" colspan="1">a</td><td rowspan="1" colspan="1"/><td rowspan="1" colspan="1">amp</td><td rowspan="1" colspan="1">a-p</td><td rowspan="1" colspan="1">a-p</td></tr><tr><td rowspan="1" colspan="1">12</td><td rowspan="1" colspan="1"/><td rowspan="1" colspan="1">m</td><td rowspan="1" colspan="1">amp</td><td rowspan="1" colspan="1">amp</td><td rowspan="1" colspan="1">amp</td><td rowspan="1" colspan="1">a</td><td rowspan="1" colspan="1"/><td rowspan="1" colspan="1">amp</td><td rowspan="1" colspan="1">a-p</td><td rowspan="1" colspan="1">a-p</td></tr><tr><td rowspan="1" colspan="1">13</td><td rowspan="1" colspan="1"/><td rowspan="1" colspan="1">m</td><td rowspan="1" colspan="1">amp</td><td rowspan="1" colspan="1">amp</td><td rowspan="1" colspan="1">amp</td><td rowspan="1" colspan="1">a</td><td rowspan="1" colspan="1"/><td rowspan="1" colspan="1">amp</td><td rowspan="1" colspan="1">a-p</td><td rowspan="1" colspan="1">a-p</td></tr><tr><td rowspan="1" colspan="1">14</td><td rowspan="1" colspan="1">am</td><td rowspan="1" colspan="1">m</td><td rowspan="1" colspan="1">amp</td><td rowspan="1" colspan="1">am</td><td rowspan="1" colspan="1">a</td><td rowspan="1" colspan="1">a</td><td rowspan="1" colspan="1"/><td rowspan="1" colspan="1">amp</td><td rowspan="1" colspan="1">p</td><td rowspan="1" colspan="1">a-p</td></tr><tr><td rowspan="1" colspan="1">15</td><td rowspan="1" colspan="1">amp</td><td rowspan="1" colspan="1">m</td><td rowspan="1" colspan="1">amp</td><td rowspan="1" colspan="1">amp</td><td rowspan="1" colspan="1">a</td><td rowspan="1" colspan="1">a</td><td rowspan="1" colspan="1"/><td rowspan="1" colspan="1">amp</td><td rowspan="1" colspan="1">p</td><td rowspan="1" colspan="1">p</td></tr></tbody></table></table-wrap><p>
                    <bold>Tergites</bold>: T1 wider than long, subtrapeziform, wider anteriorly, posterior margin straight or slightly emarginated, marginal ridge with a small median thickening; TT3 and 5 more elongated than T1, posterior margin slightly emarginated medially, posterior angles rounded; posterior angles of T4 rounded; posterior margin of T8 slightly emarginated medially, angles rounded; TT6 and 7 with posterior angles abruptly rounded; TT9, 11, 13 with well-developed posterior triangular projections; posterior margin of TT10 and 12 slightly emarginated, that of T14 transverse, all with scarce setae on posterior margin; intermediate tergite hexagonal, posterior margin slightly concave, lateral edges setose, its surface with scattered setae in a few rows located on the lateral margins and the posterior half (Fig. <xref ref-type="fig" rid="F6">6A</xref>). The rest of the tergites smooth, setae present only on lateral margins.</p><fig id="F6" position="float" orientation="portrait"><label>Figure 6.</label><caption><p>
                        <italic><tp:taxon-name><tp:taxon-name-part taxon-name-part-type="genus" reg="Eupolybothrus">Eupolybothrus</tp:taxon-name-part> <tp:taxon-name-part taxon-name-part-type="species" reg="liburnicus">liburnicus</tp:taxon-name-part></tp:taxon-name></italic> sp. n., A, B, female paratype <named-content xmlns:xlink="http://www.w3.org/1999/xlink" content-type="dwc:institutional_code" xlink:type="simple">NHMW</named-content> 8409. <bold>A</bold> Intermediate and terminal tergite, dorsal view <bold>B</bold> Female terminal sternite and gonopods <bold>C, D</bold> Iimmature males <bold>C</bold> CHP544 <bold>D</bold> CHP543. Arrows point to incipient proximal knob.</p></caption><graphic xmlns:xlink="http://www.w3.org/1999/xlink" xlink:href="zookeys-687-011-g006.jpg" position="float" orientation="portrait" xlink:type="simple" id="oo_147651.jpg"/></fig><p>
                    <bold>Legs</bold>: leg 15 longest <italic>ca.</italic> 22.8 mm, 53% of body length; leg 14 <italic>ca.</italic> 17 mm, leg 13 <italic>ca.</italic> 10.6 mm only slightly longer than legs 1–12, midbody leg (<italic>ca.</italic> 10 mm); pretarsus of legs 1–14 with a more expanded fundus, larger posterior accessory claw (approx. 1/3<sup>rd</sup> of fundus) and a slightly thinner and shorter anterior accessory claw; pectinal (seriate) setae lacking on tarsi 1 and 2 of leg 15, present in one short row on tarsus 2 of leg 14, and in one row on tarsus 1 and two rows on tarsus 2 of legs 1-13; pretarsus of leg 15 without accessory spines. Leg 15 slender and elongate, without particular modifications.</p><p>
                    <bold>Coxal pores</bold>: generally round, forming 6-7 irregular rows, pores of inner rows largest, size decreasing outwards; pores separated from each other by a distance more than or equal to their own diameter (Fig. <xref ref-type="fig" rid="F6">6B</xref>).</p><p>
                    <bold>Sternites</bold>: smooth, subtrapeziform, with few sparse setae, mainly at lateral margins; posterior margins straight.</p><p>
                    <bold>Female gonopods</bold>: densely setose, with 2+2 long, slim and pointed spurs slightly bent and a single blunt claw; outer spur 1.5 longer than the inner one, approx. 5 times longer than broad at base (Fig. <xref ref-type="fig" rid="F6">6B</xref>).</p></tp:treatment-sec><tp:treatment-sec sec-type="etymology" id="SECID0E3ZAG"><title>Etymology.</title><p>
                    <italic><tp:taxon-name><tp:taxon-name-part taxon-name-part-type="genus" reg="Liburnicus">Liburnicus</tp:taxon-name-part></tp:taxon-name></italic> denotes „of Liburnia“, a district in the coastal region of the northeastern Adriatic; adjective.</p></tp:treatment-sec><tp:treatment-sec sec-type="variation" id="SECID0EJ1AG"><title>Variation.</title><p>The proximal knob on the male prefemur is substantially smaller in immature males than in mature specimens. For example, CHP544 (body length 11.6 mm) has the prefemoral knob represented by only a low swelling that lacks setae (Fig. <xref ref-type="fig" rid="F6">6C</xref>), and the medial ridge extending from that swelling is low but distinct; the posterior circular, setose protuberance of adults is indistinct at this size. The posterior part of T14 bears relatively sparse setae, but the tergite of the intermediate segment has a field of dense setae on each side of the midline, and leg 15 is 61% of body length (versus 64% in the holotype). In a male of body length 8.8 mm (CHP543), the prefemur has only a faint bulge in the position of the proximal knob (Fig. <xref ref-type="fig" rid="F6">6D</xref>), but the tergite of the intermediate segment has a fringe of dense setae on each side of the desclerotized median strip. The female gonopods display spurs with a consistent number (2+2) and sharp, slender shape, with the outer spur on the order of 1.5 times the length of the inner spur. Forcipular teeth are most numerous in the largest specimens, with 6+6 or 7+7 teeth the usual number in specimens less than 25 mm long; some small specimens (e.g., CHP457, body length 10.4 mm) have only 5+5 teeth.</p></tp:treatment-sec><tp:treatment-sec sec-type="habitat" id="SECID0EX1AG"><title>Habitat.</title><p>
                    <italic><tp:taxon-name><tp:taxon-name-part taxon-name-part-type="genus" reg="Eupolybothrus">E.</tp:taxon-name-part> <tp:taxon-name-part taxon-name-part-type="species" reg="liburnicus">liburnicus</tp:taxon-name-part></tp:taxon-name></italic> sp. n. is here recorded from five caves of the Velebit Mountain, Croatia. Four of these (Plitka peć, Skorupuša, Rašljekovac and Bundalova pećina) are situated in the area where the southern slopes of the Crnopac Massif meet the Krupa River canyon while one of them, Markova špilja, is a small anchialine cave situated a few hundred meters from the Adriatic coast near the village of Seline.</p><p>The type locality is Plitka peć (Fig. <xref ref-type="fig" rid="F7">7</xref>), a cave near the village Gornji Čabrići, Obrovac, Zadar County, Croatia. It was formed in Paleogene and Neogene limestone breccias. The cave is small, approx. 30 m long, with a large entrance and a thick layer of sediment on the floor, rich in flowstone and speleothems. The climatic conditions in Plitka peć as measured on 29 September 2010 are as follows: air temperature=12.7° C, sediment temperature=11.4° C, relative humidity=100%. The specimens were collected in both photic and aphotic zones, under stones and in the sediment. The cave is inhabited by spiders of the family <tp:taxon-name><tp:taxon-name-part taxon-name-part-type="family">Linyphiidae</tp:taxon-name-part></tp:taxon-name>; <tp:taxon-name><tp:taxon-name-part taxon-name-part-type="order">Pseudoscorpiones</tp:taxon-name-part></tp:taxon-name>: <italic><tp:taxon-name><tp:taxon-name-part taxon-name-part-type="genus" reg="Neobisium">Neobisium</tp:taxon-name-part> <tp:taxon-name-part taxon-name-part-type="species" reg="elegans">elegans</tp:taxon-name-part></tp:taxon-name></italic> Beier, 1939, <tp:taxon-name><tp:taxon-name-part taxon-name-part-type="genus" reg="Chthonius">Chthonius</tp:taxon-name-part> (<tp:taxon-name-part taxon-name-part-type="subgenus" reg="Globbochthonius">Globbochthonius</tp:taxon-name-part>)</tp:taxon-name> sp.; <tp:taxon-name><tp:taxon-name-part taxon-name-part-type="order">Isopoda</tp:taxon-name-part></tp:taxon-name>: <italic><tp:taxon-name><tp:taxon-name-part taxon-name-part-type="genus" reg="Alpioniscus">Alpioniscus</tp:taxon-name-part></tp:taxon-name></italic> sp., <italic><tp:taxon-name><tp:taxon-name-part taxon-name-part-type="genus" reg="Androniscus">Androniscus</tp:taxon-name-part></tp:taxon-name></italic> sp., <italic><tp:taxon-name><tp:taxon-name-part taxon-name-part-type="genus" reg="Cyphopleon">Cyphopleon</tp:taxon-name-part></tp:taxon-name></italic> sp., <tp:taxon-name><tp:taxon-name-part taxon-name-part-type="order">Collembola</tp:taxon-name-part></tp:taxon-name>: <tp:taxon-name><tp:taxon-name-part taxon-name-part-type="family">Neelidae</tp:taxon-name-part></tp:taxon-name>, <tp:taxon-name><tp:taxon-name-part taxon-name-part-type="family">Tullbergiidae</tp:taxon-name-part></tp:taxon-name>, <italic><tp:taxon-name><tp:taxon-name-part taxon-name-part-type="genus" reg="Lepidocyrtus">Lepidocyrtus</tp:taxon-name-part></tp:taxon-name></italic> sp. (<xref ref-type="bibr" rid="B5">Bregović et al. 2013</xref>).</p><fig id="F7" position="float" orientation="portrait"><label>Figure 7.</label><caption><p>Occurrence of <italic><tp:taxon-name><tp:taxon-name-part taxon-name-part-type="genus" reg="Eupolybothrus">E.</tp:taxon-name-part> <tp:taxon-name-part taxon-name-part-type="species" reg="liburnicus">liburnicus</tp:taxon-name-part></tp:taxon-name></italic> sp. n. in Croatia. <bold>A</bold> Collecting sites (yellow triangle) <bold>B</bold> Entrance of the cave Plitka peć, type locality of <italic><tp:taxon-name><tp:taxon-name-part taxon-name-part-type="genus" reg="Eupolybothrus">E.</tp:taxon-name-part> <tp:taxon-name-part taxon-name-part-type="species" reg="liburnicus">liburnicus</tp:taxon-name-part></tp:taxon-name></italic> sp. n. (photo by K. Miculinić).</p></caption><graphic xmlns:xlink="http://www.w3.org/1999/xlink" xlink:href="zookeys-687-011-g007.jpg" position="float" orientation="portrait" xlink:type="simple" id="oo_147652.jpg"/></fig></tp:treatment-sec><tp:treatment-sec><!--Section generated to contain objects referenced in tp:taxon-treatment.--><fig id="F11" position="float" orientation="portrait"><label>Figure 11.</label><caption><p>Prefemur of male leg 15 and intermediate tergite, dorsal view. <bold>A</bold> <italic><tp:taxon-name><tp:taxon-name-part taxon-name-part-type="genus" reg="Eupolybothrus">Eupolybothrus</tp:taxon-name-part> <tp:taxon-name-part taxon-name-part-type="species" reg="caesar">caesar</tp:taxon-name-part></tp:taxon-name></italic>, syntype <bold>B</bold> <italic><tp:taxon-name><tp:taxon-name-part taxon-name-part-type="genus" reg="Eupolybothrus">E.</tp:taxon-name-part> <tp:taxon-name-part taxon-name-part-type="species" reg="excellens">excellens</tp:taxon-name-part></tp:taxon-name></italic> <bold>C</bold> <italic><tp:taxon-name><tp:taxon-name-part taxon-name-part-type="genus" reg="Eupolybothrus">E.</tp:taxon-name-part> <tp:taxon-name-part taxon-name-part-type="species" reg="leostygis">leostygis</tp:taxon-name-part></tp:taxon-name></italic> <bold>D</bold> <italic><tp:taxon-name><tp:taxon-name-part taxon-name-part-type="genus" reg="Eupolybothrus">E.</tp:taxon-name-part> <tp:taxon-name-part taxon-name-part-type="species" reg="tabularum">tabularum</tp:taxon-name-part></tp:taxon-name></italic> <bold>E</bold> <italic><tp:taxon-name><tp:taxon-name-part taxon-name-part-type="genus" reg="Eupolybothrus">E.</tp:taxon-name-part> <tp:taxon-name-part taxon-name-part-type="species" reg="spiniger">spiniger</tp:taxon-name-part></tp:taxon-name></italic>, lectotype <bold>F</bold> <italic><tp:taxon-name><tp:taxon-name-part taxon-name-part-type="genus" reg="Eupolybothrus">E.</tp:taxon-name-part> <tp:taxon-name-part taxon-name-part-type="species" reg="wardaranus">wardaranus</tp:taxon-name-part></tp:taxon-name></italic> <bold>G</bold> <italic><tp:taxon-name><tp:taxon-name-part taxon-name-part-type="genus" reg="Eupolybothrus">E.</tp:taxon-name-part> <tp:taxon-name-part taxon-name-part-type="species" reg="cavernicolus">cavernicolus</tp:taxon-name-part></tp:taxon-name></italic>, male holotype <bold>H</bold> <italic><tp:taxon-name><tp:taxon-name-part taxon-name-part-type="genus" reg="Eupolybothrus">E.</tp:taxon-name-part> <tp:taxon-name-part taxon-name-part-type="species" reg="liburnicus">liburnicus</tp:taxon-name-part></tp:taxon-name></italic> sp. n., male holotype. (Figs B and D after <xref ref-type="bibr" rid="B22">Stoev et al. 2010</xref> ZooKeys, <ext-link xmlns:xlink="http://www.w3.org/1999/xlink" xlink:type="simple" ext-link-type="doi" xlink:href="10.3897/zookeys.50.504">https://doi.org/10.3897/zookeys.50.504)</ext-link></p></caption><graphic xmlns:xlink="http://www.w3.org/1999/xlink" xlink:href="zookeys-687-011-g011.jpg" position="float" orientation="portrait" xlink:type="simple" id="oo_147656.jpg"/></fig><fig id="F12" position="float" orientation="portrait"><label>Figure 12.</label><caption><p>Prefemur of male leg 15 in mediolateral view (<bold>A, B</bold>) and close up of prefemoral spine (<bold>C, D</bold>). <bold>A</bold> <italic><tp:taxon-name><tp:taxon-name-part taxon-name-part-type="genus" reg="Eupolybothrus">E.</tp:taxon-name-part> <tp:taxon-name-part taxon-name-part-type="species" reg="liburnicus">liburnicus</tp:taxon-name-part></tp:taxon-name></italic> sp. n., male paratype <bold>B</bold> <italic><tp:taxon-name><tp:taxon-name-part taxon-name-part-type="genus" reg="Eupolybothrus">E.</tp:taxon-name-part> <tp:taxon-name-part taxon-name-part-type="species" reg="cavernicolus">cavernicolus</tp:taxon-name-part></tp:taxon-name></italic>, male paratype <bold>C</bold> <italic><tp:taxon-name><tp:taxon-name-part taxon-name-part-type="genus" reg="Eupolybothrus">E.</tp:taxon-name-part> <tp:taxon-name-part taxon-name-part-type="species" reg="liburnicus">liburnicus</tp:taxon-name-part></tp:taxon-name></italic> sp. n., male paratype <named-content xmlns:xlink="http://www.w3.org/1999/xlink" content-type="dwc:institutional_code" xlink:type="simple">ZMUC</named-content> 00040237 <bold>D</bold> <italic><tp:taxon-name><tp:taxon-name-part taxon-name-part-type="genus" reg="Eupolybothrus">Eupolybothrus</tp:taxon-name-part> <tp:taxon-name-part taxon-name-part-type="species" reg="litoralis">litoralis</tp:taxon-name-part></tp:taxon-name></italic>. Abbreviation: <abbrev xmlns:xlink="http://www.w3.org/1999/xlink" xlink:title="circular protuberance" id="ABBRID0EAFBI" xlink:type="simple">cp</abbrev>. circular protuberance.</p></caption><graphic xmlns:xlink="http://www.w3.org/1999/xlink" xlink:href="zookeys-687-011-g012.jpg" position="float" orientation="portrait" xlink:type="simple" id="oo_147657.jpg"/></fig></tp:treatment-sec><ref-list><ref id="B22"><mixed-citation xmlns:xlink="http://www.w3.org/1999/xlink" xlink:type="simple">
          <person-group><name name-style="western"><surname>Stoev</surname><given-names>P</given-names></name><name name-style="western"><surname>Akkari</surname><given-names>N</given-names></name><name name-style="western"><surname>Zapparoli</surname><given-names>M</given-names></name><name name-style="western"><surname>Porco</surname><given-names>D</given-names></name><name name-style="western"><surname>Enghoff</surname><given-names>H</given-names></name><name name-style="western"><surname>Edgecombe</surname><given-names>GD</given-names></name><name name-style="western"><surname>Georgiev</surname><given-names>T</given-names></name><name name-style="western"><surname>Penev</surname><given-names>L</given-names></name></person-group> (<year>2010</year>) <article-title>The centipede genus <italic><tp:taxon-name><tp:taxon-name-part taxon-name-part-type="genus">Eupolybothrus</tp:taxon-name-part></tp:taxon-name></italic> Verhoeff, 1907 (<tp:taxon-name><tp:taxon-name-part taxon-name-part-type="class">Chilopoda</tp:taxon-name-part></tp:taxon-name>: <tp:taxon-name><tp:taxon-name-part taxon-name-part-type="order">Lithobiomorpha</tp:taxon-name-part></tp:taxon-name>: <tp:taxon-name><tp:taxon-name-part taxon-name-part-type="family">Lithobiidae</tp:taxon-name-part></tp:taxon-name>) in North Africa, a cybertaxonomic revision, with a key to all species in the genus and the first use of DNA barcoding for the group.</article-title> <source>ZooKeys</source> <volume>50</volume>: <fpage>29</fpage>–<lpage>77</lpage>. <ext-link xlink:type="simple" ext-link-type="doi" xlink:href="10.3897/zookeys.50.504">https://doi.org/10.3897/zookeys.50.504</ext-link></mixed-citation></ref><ref id="B4"><mixed-citation xmlns:xlink="http://www.w3.org/1999/xlink" xlink:type="simple">
          <person-group><name name-style="western"><surname>Bonato</surname><given-names>L</given-names></name><name name-style="western"><surname>Edgecombe</surname><given-names>GD</given-names></name><name name-style="western"><surname>Lewis</surname><given-names>JGE</given-names></name><name name-style="western"><surname>Minelli</surname><given-names>A</given-names></name><name name-style="western"><surname>Pereira</surname><given-names>LA</given-names></name><name name-style="western"><surname>Shelley</surname><given-names>RM</given-names></name><name name-style="western"><surname>Zapparoli</surname><given-names>M</given-names></name></person-group> (<year>2010</year>) <article-title>A common terminology for the external anatomy of centipedes (<tp:taxon-name><tp:taxon-name-part taxon-name-part-type="class">Chilopoda</tp:taxon-name-part></tp:taxon-name>).</article-title> <source>ZooKeys</source> <volume>69</volume>: <fpage>17</fpage>–<lpage>51</lpage>. <ext-link xlink:type="simple" ext-link-type="doi" xlink:href="10.10.3897/zookeys.69.737">https://doi.org/10.10.3897/zookeys.69.737</ext-link></mixed-citation></ref><ref id="B5"><mixed-citation xmlns:xlink="http://www.w3.org/1999/xlink" xlink:type="simple">
          <person-group><name name-style="western"><surname>Bregović</surname><given-names>P</given-names></name><name name-style="western"><surname>Antonović</surname><given-names>I</given-names></name><name name-style="western"><surname>Čuković</surname><given-names>T</given-names></name><name name-style="western"><surname>Ćukušić</surname><given-names>A</given-names></name><name name-style="western"><surname>Dražina</surname><given-names>T</given-names></name><name name-style="western"><surname>Đud</surname><given-names>L</given-names></name><name name-style="western"><surname>Hmura</surname><given-names>D</given-names></name><name name-style="western"><surname>Komerički</surname><given-names>A</given-names></name><name name-style="western"><surname>Kutleša</surname><given-names>P</given-names></name><name name-style="western"><surname>Malenica</surname><given-names>M</given-names></name><name name-style="western"><surname>Patarčić</surname><given-names>I</given-names></name><name name-style="western"><surname>Pavlek</surname><given-names>M</given-names></name><name name-style="western"><surname>Raguž</surname><given-names>N</given-names></name><name name-style="western"><surname>Šimičev</surname><given-names>A</given-names></name><name name-style="western"><surname>Škuljević</surname><given-names>P</given-names></name><name name-style="western"><surname>Jalžić</surname><given-names>B</given-names></name></person-group> (<year>2013</year>) <article-title>Biospeleološka istraživanja šireg područja rijeke Zrmanje i dijela jugoistočnog Velebita.</article-title> In: <person-group><name name-style="western"><surname>Basrek</surname><given-names>L</given-names></name><name name-style="western"><surname>Đud</surname><given-names>L</given-names></name></person-group> (<role>Ed.</role>) <issue-title>Zbornik radova projekta „Istraživanje bioraznolikosti područja rijeke Zrmanje 2010“.</issue-title> <source>Udruga studenata biologije – „BIUS“ i JU Park prirode Velebit</source>, <fpage>15</fpage>–<lpage>42</lpage>.</mixed-citation></ref></ref-list></tp:taxon-treatment>
