# Supplementary material for: A new cave centipede from Croatia, Eupolybothrus liburnicus sp. n., with notes on the subgenus Schizopolybothrus Verhoeff, 1934 (Chilopoda, Lithobiomorpha, Lithobiidae)
Source: Zookeys. 2017 Aug 1;(687):11–43. doi: 10.3897/zookeys.687.13844 (PMC5672571; doi:10.3897/zookeys.687.13844)
Supplement: XML Treatment for Eupolybothrus spiniger [file zookeys.687.13844-treatment2.xml]

<!DOCTYPE tp:taxon-treatment
  PUBLIC "-//TaxonX//DTD Taxonomic Treatment Publishing DTD v0 20100105//EN" "tax-treatment-NSO.dtd">
<tp:taxon-treatment xmlns:tp="http://www.plazi.org/taxpub"><tp:treatment-meta><kwd-group><label>Taxon classification</label><kwd><named-content xmlns:xlink="http://www.w3.org/1999/xlink" content-type="kingdom">Animalia</named-content></kwd><kwd><named-content xmlns:xlink="http://www.w3.org/1999/xlink" content-type="order">Chilopoda</named-content></kwd><kwd><named-content xmlns:xlink="http://www.w3.org/1999/xlink" content-type="family">Lithobiidae</named-content></kwd></kwd-group><mixed-citation publication-type="journal"><person-group><name><surname>Akkari</surname><given-names>Nesrine</given-names></name><name><surname>Komerički</surname><given-names>Ana</given-names></name><name><surname>Weigand</surname><given-names>Alexander M.</given-names></name><name><surname>Edgecombe</surname><given-names>Gregory D.</given-names></name><name><surname>Stoev</surname><given-names>Pavel</given-names></name></person-group><article-title>A new cave centipede from Croatia, <italic><tp:taxon-name><tp:taxon-name-part taxon-name-part-type="genus" reg="Eupolybothrus">Eupolybothrus</tp:taxon-name-part> <tp:taxon-name-part taxon-name-part-type="species" reg="liburnicus">liburnicus</tp:taxon-name-part></tp:taxon-name></italic> sp. n., with notes on the subgenus <tp:taxon-name><tp:taxon-name-part taxon-name-part-type="subgenus" reg="Schizopolybothrus">Schizopolybothrus</tp:taxon-name-part></tp:taxon-name> Verhoeff, 1934 (<tp:taxon-name><tp:taxon-name-part taxon-name-part-type="class">Chilopoda</tp:taxon-name-part></tp:taxon-name>, <tp:taxon-name><tp:taxon-name-part taxon-name-part-type="order">Lithobiomorpha</tp:taxon-name-part></tp:taxon-name>, <tp:taxon-name><tp:taxon-name-part taxon-name-part-type="family">Lithobiidae</tp:taxon-name-part></tp:taxon-name>)</article-title><source>Zookeys</source><day>1</day><month>8</month><year>2017</year><volume>2017</volume><issue>687</issue><fpage>11</fpage><lpage>43</lpage><pub-id pub-id-type="doi">10.3897/zookeys.687.13844</pub-id></mixed-citation></tp:treatment-meta><tp:nomenclature><tp:taxon-name>
                      <tp:taxon-name-part taxon-name-part-type="genus" reg="Eupolybothrus">Eupolybothrus</tp:taxon-name-part>
                      <tp:taxon-name-part taxon-name-part-type="species" reg="spiniger">spiniger</tp:taxon-name-part>
                    </tp:taxon-name><tp:taxon-authority>(Latzel, 1888)</tp:taxon-authority><xref ref-type="fig" rid="F8">Figs 8</xref><xref ref-type="fig" rid="F11">, 11E</xref><!--PageBreak--><tp:nomenclature-citation-list><tp:nomenclature-citation><tp:taxon-name>
                          <tp:taxon-name-part taxon-name-part-type="genus" reg="Lithobus">Lithobus</tp:taxon-name-part> <tp:taxon-name-part taxon-name-part-type="species" reg="spiniger">spiniger</tp:taxon-name-part></tp:taxon-name><comment>Latzel, 1888: 93.</comment></tp:nomenclature-citation></tp:nomenclature-citation-list></tp:nomenclature><tp:treatment-sec sec-type="material" id="SECID0EHBBG"><title>Material.</title><p>
                      <bold>Lectotype.</bold> adult ♂, Bosnia and Herzegovina, 1887, J. Karlinski leg., <named-content xmlns:xlink="http://www.w3.org/1999/xlink" content-type="dwc:institutional_code" xlink:type="simple">NHMW</named-content> 1463, new designation. <bold>Paralectotype</bold>. 1 subadult ♂, Bosnia and Herzegovina, 1887, J. Karlinski leg., <named-content xmlns:xlink="http://www.w3.org/1999/xlink" content-type="dwc:institutional_code" xlink:type="simple">NHMW</named-content> 8330.</p></tp:treatment-sec><tp:treatment-sec sec-type="description" id="SECID0E2BBG"><title>Original description</title><p>
                      <bold>(translated from Latin).</bold> ‘<italic>Robust, slightly punctate to smooth, posteriorly granulate, chestnut to reddish-brown; glossy. Two antennae slightly elongate, with 50-56 articles. Ocelli on each side: 16-19 (1 + 4, 4, 4, 3 - 1 + 4, 5, 5, 3, 1), in 4-5 longitudinal rows. Forcipular coxosternum: with 14-22 short teeth (7 + 7 - 11 + 11). Tergites 9, 11, 13 with posterior pointed projections, 14 with irregular margin, gradually narrowing posteriad in two pointed projections; coxal pores numerous, round, placed in irregular rows. Ultimate legs: elongate and robust with simple claw; spines: 1, 1, 4, 2, 0-1, coxa with 3 spines on lateral margins. In male ultimate legs, third article (femur) with a large protuberance anteriorly, and indented internal margins. Female: 28-35 mm long, 3.5-4 mm broad</italic>.’</p></tp:treatment-sec><tp:treatment-sec sec-type="Descriptive notes based on the lectotype" id="SECID0EFCBG"><title>Descriptive notes based on the lectotype.</title><p>Specimen with broken antenna; 15th legs detached, missing terminal articles, left legs 1, 3, 5 and part of the left forcipule missing.</p><!--PageBreak--><p>
                      <bold>Body length</bold>: (from anterior margin of cephalic plate to posterior margin of telson) <italic>ca.</italic> 33 mm.</p><p>
                      <bold>Colour</bold>: reddish brown, head and first tergite darker.</p><p>
                      <bold>Head</bold>: cephalic plate slightly broader than long (3.5 × 3.8 mm, respectively) and wider than T1 (Fig. <xref ref-type="fig" rid="F8">8B</xref>); surface smooth, with marks of scattered setae. Cephalic median sulcus contributing to biconvex anterior margin, marginal ridge with a median thickening; posterior margin straight to slightly concave; transverse suture situated at about 1/3<sup>rd</sup> of anterior edge; posterior limbs of transverse suture visible, connecting basal antennal article with anterior part of the ocellar area.</p><p>
                      <bold>Ocelli</bold>: 18, blackish, in 4 irregular rows; outermost first seriate ocellus largest; ocelli of the middle two rows medium-sized, those of inferior row smallest.</p><p>
                      <bold>Tömösváry’s organ</bold>: moderately large (as large as a medium ocellus), oval and situated on a sub-triangular sclerotisation below the inferiormost row of seriate ocelli.</p><p>
                      <bold>Clypeus</bold>: showing a cluster of 30 setae situated on the apex and near the lateral margins (Fig. <xref ref-type="fig" rid="F8">8C</xref>).</p><p>
                      <bold>Antennae</bold>: Broken, with more than 54 articles.</p><p>
                      <bold>Forcipular segment</bold>: Coxosternum with 9+9 teeth and a porodont situated lateral of the distalmost tooth on both sides (Fig. <xref ref-type="fig" rid="F8">8D, E</xref>).</p><fig id="F8" position="float" orientation="portrait"><label>Figure 8.</label><caption><p>
                          <italic><tp:taxon-name><tp:taxon-name-part taxon-name-part-type="genus" reg="Eupolybothrus">Eupolybothrus</tp:taxon-name-part> <tp:taxon-name-part taxon-name-part-type="species" reg="spiniger">spiniger</tp:taxon-name-part></tp:taxon-name></italic> Latzel 1889, lectotype <named-content xmlns:xlink="http://www.w3.org/1999/xlink" content-type="dwc:institutional_code" xlink:type="simple">NHMW</named-content> 1463. <bold>A</bold> habitus <bold>B</bold> Cephalic plate, dorsal view <bold>C</bold> Clypeus, ventral view <bold>D</bold> Cephalic plate, ventral view <bold>E</bold> Close-up of the coxosternum, ventral view <bold>F</bold> Tergites 6-8, dorsal view <bold>G</bold> Tergites 9-12, dorsal view <bold>H</bold> Tergites 14-15, dorsal view <bold>I</bold> Tarsi 1, 2 and pretarsus of midbody leg <bold>J</bold> Prefemur of leg 15, ventral view <bold>K</bold> Close-up of the circular protuberance <bold>L</bold> Sternite 14 and intermediate sternite, ventral view. Abbreviations: <bold><italic><abbrev xmlns:xlink="http://www.w3.org/1999/xlink" xlink:title="circular protuberance" id="ABBRID0ENFBG" xlink:type="simple">cp</abbrev></italic></bold>: circular protuberance, <bold><italic><abbrev xmlns:xlink="http://www.w3.org/1999/xlink" xlink:title="seriate setae" id="ABBRID0ETFBG" xlink:type="simple">ss</abbrev></italic></bold>: seriate setae, <bold><italic><abbrev xmlns:xlink="http://www.w3.org/1999/xlink" xlink:title="prefemoral knob" id="ABBRID0EZFBG" xlink:type="simple">pk</abbrev></italic></bold>: prefemoral knob.</p></caption><graphic xmlns:xlink="http://www.w3.org/1999/xlink" xlink:href="zookeys-687-011-g008.jpg" position="float" orientation="portrait" xlink:type="simple" id="oo_147653.jpg"/></fig><p>
                      <bold>Tergites</bold>: T1 wider than long, subtrapeziform, wider anteriorly (Fig. <xref ref-type="fig" rid="F8">8B</xref>), posterior margin straight or slightly emarginated, marginal ridge with a small median thickening; TT3 and 5 more elongated than T1, posterior margin slightly emarginated medially, posterior angles rounded; posterior angles of T4 rounded; posterior margin of T8 slightly emarginated medially, angles rounded (Fig. <xref ref-type="fig" rid="F8">8F</xref>); TT6, 7 without posterior projections (Fig. <xref ref-type="fig" rid="F8">8G</xref>), TT9, 11, 13 with posterior triangular projections (Fig. <xref ref-type="fig" rid="F8">8A, H</xref>), T14 with posterior margin gradually narrowing into two sub-triangular projections densely covered with setae indicated by marks on tergites (Fig. <xref ref-type="fig" rid="F8">8H</xref>); intermediate tergite hexagonal, posteriorly emarginated; median part with evident setal marks, laterally with two sub-triangular setae-free spots.</p><p>
                      <bold>Legs</bold>: leg 15 18.4 mm long, <italic>ca.</italic> 56% of body length; pectinal (seriate) setae missing on tarsus1 and 2 of leg 15, present in one short row on tarsus 2 of leg 14, in one row on tarsus 1 and two rows on tarsus 2 of legs 1-13 (Fig. <xref ref-type="fig" rid="F8">8I</xref>, <bold><italic><abbrev xmlns:xlink="http://www.w3.org/1999/xlink" xlink:title="seriate setae" id="ABBRID0EGHBG" xlink:type="simple">ss</abbrev></italic></bold>). Prefemur of leg 15 with a large proximal knob (Fig. <xref ref-type="fig" rid="F8">8J</xref>, <bold><italic><abbrev xmlns:xlink="http://www.w3.org/1999/xlink" xlink:title="prefemoral knob" id="ABBRID0EQHBG" xlink:type="simple">pk</abbrev></italic></bold>) protruding mediad and possibly bearing a cluster of setae on tip (all setae broken but indicated by marks on prefemur), in dorsal view the knob is less broad than the prefemur and not as round as in <italic><tp:taxon-name><tp:taxon-name-part taxon-name-part-type="genus" reg="Eupolybothrus">E.</tp:taxon-name-part> <tp:taxon-name-part taxon-name-part-type="species" reg="caesar">caesar</tp:taxon-name-part></tp:taxon-name></italic> and <italic><tp:taxon-name><tp:taxon-name-part taxon-name-part-type="genus" reg="Eupolybothrus">E.</tp:taxon-name-part> <tp:taxon-name-part taxon-name-part-type="species" reg="leostygis">leostygis</tp:taxon-name-part></tp:taxon-name></italic>. Mesial ridge thin, reaching 2/3<sup>rd</sup> the length of the prefemur, gently narrowing distad. Posterior edge of prefemur with a circular protuberance between <italic>p</italic> and <italic>m</italic> dorso-laterally (Fig. <xref ref-type="fig" rid="F8">8K</xref>, <bold><italic><abbrev xmlns:xlink="http://www.w3.org/1999/xlink" xlink:title="circular protuberance" id="ABBRID0EWIBG" xlink:type="simple">cp</abbrev></italic></bold>); rest of prefemur with obvious marks of setae.</p><p>
                      <bold>Coxal pores</bold>: generally round, arranged in 6-7 irregular rows, pores of inner rows largest, size decreasing outwards; pores separated from each other by a distance more than, or equal to their diameter (Fig. <xref ref-type="fig" rid="F8">8L</xref>).</p><p>
                      <bold>Sternites</bold>: smooth, subtrapeziform, with few sparse setae, mainly at lateral margins; posterior margins straight.</p><!--PageBreak--><!--PageBreak--><p>
                      <bold>Genitalia</bold>: posterior margin of male first genital sternite concave, broadly V-shaped, posterior margin densely covered with long setae, the rest of sternite sparsely covered with shorter setae (Fig. <xref ref-type="fig" rid="F8">8L</xref>). Gonopod small, not depicted.</p></tp:treatment-sec><tp:treatment-sec sec-type="remarks" id="SECID0EQJBG"><title>Remarks.</title><p>
                      <italic><tp:taxon-name><tp:taxon-name-part taxon-name-part-type="genus" reg="Eupolybothrus">E.</tp:taxon-name-part> <tp:taxon-name-part taxon-name-part-type="species" reg="spiniger">spiniger</tp:taxon-name-part></tp:taxon-name></italic> has not been collected since Latzel’s original description. The type material consists of two syntypes – an adult male and a juvenile - collected in Foča (a town within Republika Srpska, coordinates: <named-content xmlns:xlink="http://www.w3.org/1999/xlink" content-type="dwc:verbatimCoordinates" xlink:type="simple"><named-content content-type="geo-json" specific-use="{&#34;type&#34;:&#34;Point&#34;,&#34;coordinates&#34;:[18.783333,43.500000]}" id="NCID0EEKBG" xlink:type="simple">43°30'N, 18°47'E</named-content></named-content>) at approximately 1000 m altitude (<xref ref-type="bibr" rid="B14">Latzel 1888</xref>). <xref ref-type="bibr" rid="B22">Stoev et al. (2010)</xref> regarded <tp:taxon-name><tp:taxon-name-part taxon-name-part-type="genus" reg="Eupolybothrus">E.</tp:taxon-name-part> (<tp:taxon-name-part taxon-name-part-type="subgenus" reg="Schizopolybothrus">Schizopolybothrus</tp:taxon-name-part>) <tp:taxon-name-part taxon-name-part-type="species" reg="spiniger">spiniger</tp:taxon-name-part></tp:taxon-name> as a species of uncertain taxonomic status, presuming it to be a possible senior synonym of <italic><tp:taxon-name><tp:taxon-name-part taxon-name-part-type="genus" reg="Eupolybothrus">E.</tp:taxon-name-part> <tp:taxon-name-part taxon-name-part-type="species" reg="caesar">caesar</tp:taxon-name-part></tp:taxon-name></italic> (Verhoeff, 1899), and emphasizing the importance of the examination of the type material. Having now the opportunity to examine the types of <italic><tp:taxon-name><tp:taxon-name-part taxon-name-part-type="genus" reg="Eupolybothrus">E.</tp:taxon-name-part> <tp:taxon-name-part taxon-name-part-type="species" reg="spiniger">spiniger</tp:taxon-name-part></tp:taxon-name></italic>, we were able to compare it directly with <italic><tp:taxon-name><tp:taxon-name-part taxon-name-part-type="genus" reg="Eupolybothrus">E.</tp:taxon-name-part> <tp:taxon-name-part taxon-name-part-type="species" reg="caesar">caesar</tp:taxon-name-part></tp:taxon-name></italic> and conclude that the species is valid, differing from <italic><tp:taxon-name><tp:taxon-name-part taxon-name-part-type="genus" reg="Eupolybothrus">E.</tp:taxon-name-part> <tp:taxon-name-part taxon-name-part-type="species" reg="caesar">caesar</tp:taxon-name-part></tp:taxon-name></italic> in several morphological traits, notably the distinctive sub-triangular projections on tergite 14 (see Table <xref ref-type="table" rid="T2">2</xref>, Fig. <xref ref-type="fig" rid="F8">8H</xref>).</p><table-wrap id="T2" position="float" orientation="portrait"><label>Table 2.</label><caption><p>Comparison of standard taxonomic characters in six species of <tp:taxon-name><tp:taxon-name-part taxon-name-part-type="genus" reg="Eupolybothrus">Eupolybothrus</tp:taxon-name-part> <tp:taxon-name-part taxon-name-part-type="infraspecific-rank">subgenus</tp:taxon-name-part> <tp:taxon-name-part taxon-name-part-type="subgenus" reg="Schizopolybothrus">Schizopolybothrus</tp:taxon-name-part></tp:taxon-name>.</p></caption><table id="TID0EBMAG" rules="all"><tbody><tr><th rowspan="3" colspan="3"/><th rowspan="1" colspan="1">
                              <italic><tp:taxon-name><tp:taxon-name-part taxon-name-part-type="genus" reg="Eupolybothrus">E.</tp:taxon-name-part> <tp:taxon-name-part taxon-name-part-type="species" reg="liburnicus">liburnicus</tp:taxon-name-part></tp:taxon-name></italic> sp. n.</th><th rowspan="1" colspan="1">
                              <italic><tp:taxon-name><tp:taxon-name-part taxon-name-part-type="genus" reg="Eupolybothrus">E.</tp:taxon-name-part> <tp:taxon-name-part taxon-name-part-type="species" reg="leostygis">leostygis</tp:taxon-name-part></tp:taxon-name></italic>
                            </th><th rowspan="1" colspan="1">
                              <italic><tp:taxon-name><tp:taxon-name-part taxon-name-part-type="genus" reg="Eupolybothrus">E.</tp:taxon-name-part> <tp:taxon-name-part taxon-name-part-type="species" reg="caesar">caesar</tp:taxon-name-part></tp:taxon-name></italic>
                            </th><th rowspan="1" colspan="1">
                              <italic><tp:taxon-name><tp:taxon-name-part taxon-name-part-type="genus" reg="Lithobus">L.</tp:taxon-name-part> <tp:taxon-name-part taxon-name-part-type="species" reg="spiniger">spiniger</tp:taxon-name-part></tp:taxon-name></italic>
                            </th><th rowspan="1" colspan="1">
                              <italic><tp:taxon-name><tp:taxon-name-part taxon-name-part-type="genus" reg="Eupolybothrus">E.</tp:taxon-name-part> <tp:taxon-name-part taxon-name-part-type="species" reg="cavernicolus">cavernicolus</tp:taxon-name-part></tp:taxon-name></italic>
                            </th><th rowspan="1" colspan="1">
                              <italic><tp:taxon-name><tp:taxon-name-part taxon-name-part-type="genus" reg="Eupolybothrus">E.</tp:taxon-name-part> <tp:taxon-name-part taxon-name-part-type="species" reg="wardaranus">wardaranus</tp:taxon-name-part></tp:taxon-name></italic>
                            </th></tr><tr><th rowspan="1" colspan="1">Holotype</th><th rowspan="1" colspan="1"/><th rowspan="1" colspan="1"/><th rowspan="1" colspan="1">Lectotype</th><th rowspan="1" colspan="1"/><th rowspan="1" colspan="1">Syntype male</th></tr><tr><th rowspan="1" colspan="1">(CHP545)</th><th rowspan="1" colspan="1"/><th rowspan="1" colspan="1"/><th rowspan="1" colspan="1">(NHMW1463)</th><th rowspan="1" colspan="1"/><th rowspan="1" colspan="1">(Nr. A 200500641)</th></tr><tr><td rowspan="1" colspan="3">
                              <bold>Body length (mm)</bold>
                            </td><td rowspan="1" colspan="1">30</td><td rowspan="1" colspan="1">33–40</td><td rowspan="1" colspan="1">24.1 – 31,6</td><td rowspan="1" colspan="1">33</td><td rowspan="1" colspan="1">22.6–30</td><td rowspan="1" colspan="1">29.2</td></tr><tr><td rowspan="8" colspan="1">
                              <bold>Head</bold>
                            </td><td rowspan="1" colspan="1">
                              <bold>Cephalic plate</bold>
                            </td><td rowspan="1" colspan="1">L/W (mm)</td><td rowspan="1" colspan="1">3.1/3.6</td><td rowspan="1" colspan="1">3.3–4.6/3.0–3.8</td><td rowspan="1" colspan="1">2.4–3.7/2.4–3.8</td><td rowspan="1" colspan="1">3.5/3.8</td><td rowspan="1" colspan="1">3.6/4.0</td><td rowspan="1" colspan="1">2/2.5</td></tr><tr><td rowspan="2" colspan="1">
                              <bold>Antennae</bold>
                            </td><td rowspan="1" colspan="1">Articles L-R</td><td rowspan="1" colspan="1">61–57</td><td rowspan="1" colspan="1">73–78</td><td rowspan="1" colspan="1">51–58</td><td rowspan="1" colspan="1">&gt;54</td><td rowspan="1" colspan="1">&gt;61–71</td><td rowspan="1" colspan="1">80</td></tr><tr><td rowspan="1" colspan="1">Length</td><td rowspan="1" colspan="1">19.8</td><td rowspan="1" colspan="1">19.8–28.3 (min)</td><td rowspan="1" colspan="1">16,5</td><td rowspan="1" colspan="1">broken</td><td rowspan="1" colspan="1">20,0–24,0</td><td rowspan="1" colspan="1">10.4</td></tr><tr><td rowspan="2" colspan="1">
                              <bold>Ocelli</bold>
                            </td><td rowspan="1" colspan="1">number</td><td rowspan="1" colspan="1">15</td><td rowspan="1" colspan="1">6–7</td><td rowspan="1" colspan="1">18–22</td><td rowspan="1" colspan="1">R 18</td><td rowspan="1" colspan="1">1+14</td><td rowspan="1" colspan="1">18–20</td></tr><tr><td rowspan="1" colspan="1">rows</td><td rowspan="1" colspan="1">3</td><td rowspan="1" colspan="1">1–2</td><td rowspan="1" colspan="1">4</td><td rowspan="1" colspan="1">4</td><td rowspan="1" colspan="1">4</td><td rowspan="1" colspan="1">4</td></tr><tr><td rowspan="2" colspan="1">
                              <bold>Coxosternum</bold>
                            </td><td rowspan="1" colspan="1">teeth</td><td rowspan="1" colspan="1">7+8</td><td rowspan="1" colspan="1">9+10 - 11+10</td><td rowspan="1" colspan="1">7+8 - 9+9</td><td rowspan="1" colspan="1">9+9</td><td rowspan="1" colspan="1">8+8</td><td rowspan="1" colspan="1">10+11</td></tr><tr><td rowspan="1" colspan="1">setae/side</td><td rowspan="1" colspan="1">36</td><td rowspan="1" colspan="1">32–48</td><td rowspan="1" colspan="1">26–30</td><td rowspan="1" colspan="1">broken</td><td rowspan="1" colspan="1">22–35</td><td rowspan="1" colspan="1">
                              <italic>Ca.</italic> 27</td></tr><tr><td rowspan="1" colspan="1">
                              <bold>Clypeus</bold>
                            </td><td rowspan="1" colspan="1">setae</td><td rowspan="1" colspan="1">25</td><td rowspan="1" colspan="1">20–35</td><td rowspan="1" colspan="1">20–21</td><td rowspan="1" colspan="1">cca 30</td><td rowspan="1" colspan="1">25–30</td><td rowspan="1" colspan="1">25</td></tr><tr><td rowspan="4" colspan="1">
                              <bold>Coxal pores number/rows</bold>
                            </td><td rowspan="1" colspan="1">
                              <bold>12th coxa</bold>
                            </td><td rowspan="1" colspan="1">pores/rows</td><td rowspan="1" colspan="1">51/6</td><td rowspan="1" colspan="1">41–48/5–6</td><td rowspan="1" colspan="1">31–34/4–6</td><td rowspan="1" colspan="1">44/7</td><td rowspan="1" colspan="1">33–36/4–5</td><td rowspan="1" colspan="1">62/6–7 (right)</td></tr><tr><td rowspan="1" colspan="1">
                              <bold>13th coxa</bold>
                            </td><td rowspan="1" colspan="1">pores/rows</td><td rowspan="1" colspan="1">61/6</td><td rowspan="1" colspan="1">51/6–7</td><td rowspan="1" colspan="1">43–56/5–6</td><td rowspan="1" colspan="1">53/7–8</td><td rowspan="1" colspan="1">41–44/4–5</td><td rowspan="1" colspan="1">55/75–6 (right)</td></tr><tr><td rowspan="1" colspan="1">
                              <bold>14th coxa</bold>
                            </td><td rowspan="1" colspan="1">pores/rows</td><td rowspan="1" colspan="1">67/7</td><td rowspan="1" colspan="1">59–72/6–7</td><td rowspan="1" colspan="1">52–70/5–6</td><td rowspan="1" colspan="1">60/7–8</td><td rowspan="1" colspan="1">49–52/4–5</td><td rowspan="1" colspan="1">74/6–7 (right)</td></tr><tr><td rowspan="1" colspan="1">
                              <bold>15th coxa</bold>
                            </td><td rowspan="1" colspan="1">pores/rows</td><td rowspan="1" colspan="1">44/6</td><td rowspan="1" colspan="1">49–71/5–6</td><td rowspan="1" colspan="1">40–48/5–6</td><td rowspan="1" colspan="1">37/6</td><td rowspan="1" colspan="1">34–39/4–5</td><td rowspan="1" colspan="1">55/5–6 (right)</td></tr><tr><td rowspan="7" colspan="1">
                              <bold>Ultimate legs</bold>
                            </td><td rowspan="1" colspan="1">
                              <bold>Coxa</bold>
                            </td><td rowspan="1" colspan="1">L/W (mm)</td><td rowspan="1" colspan="1">1/0.5</td><td rowspan="1" colspan="1">1.0–1.3/0.4–0.5</td><td rowspan="1" colspan="1">0.7–1.0/0.3–0.5</td><td rowspan="1" colspan="1">1/0.5</td><td rowspan="1" colspan="1">1.0–1.5/0.3–0.5</td><td rowspan="1" colspan="1">1.07/0.5</td></tr><tr><td rowspan="1" colspan="1">
                              <bold>Prefemur</bold>
                            </td><td rowspan="1" colspan="1">L/W (mm)</td><td rowspan="1" colspan="1">2.7/0.8</td><td rowspan="1" colspan="1">3.3–4.3/0.7–0.9</td><td rowspan="1" colspan="1">2.3–3.0/0.6–0.8</td><td rowspan="1" colspan="1">3.6/0.7</td><td rowspan="1" colspan="1">2.4–3.7/0.8</td><td rowspan="1" colspan="1">1.87/0.5</td></tr><tr><td rowspan="1" colspan="1">
                              <bold>Femur</bold>
                            </td><td rowspan="1" colspan="1">L/W (mm)</td><td rowspan="1" colspan="1">3/0.6</td><td rowspan="1" colspan="1">5.0–6.4/0.7</td><td rowspan="1" colspan="1">2.6–3.7/0.5–0.7</td><td rowspan="1" colspan="1">3.4/0.7</td><td rowspan="1" colspan="1">3.4–4.0</td><td rowspan="1" colspan="1">2.1/0.4</td></tr><tr><td rowspan="1" colspan="1">
                              <bold>Tibia</bold>
                            </td><td rowspan="1" colspan="1">L/W (mm)</td><td rowspan="1" colspan="1">5.3/0.6</td><td rowspan="1" colspan="1">6.0–7.8/0.5–0.7</td><td rowspan="1" colspan="1">3.0–4.4/0.5–0.7</td><td rowspan="1" colspan="1">4.3/0.7</td><td rowspan="1" colspan="1">4.3–5.2</td><td rowspan="1" colspan="1">2.37/0.3</td></tr><tr><td rowspan="1" colspan="1">
                              <bold>Tarsus 1</bold>
                            </td><td rowspan="1" colspan="1">L/W (mm)</td><td rowspan="1" colspan="1">4.8/0.5</td><td rowspan="1" colspan="1">5.3–7.9/0.3–0.5</td><td rowspan="1" colspan="1">2.8–4.3/0.5</td><td rowspan="1" colspan="1">3.9/0.4</td><td rowspan="1" colspan="1">3.8–5.0</td><td rowspan="1" colspan="1">2.69/0.3</td></tr><tr><td rowspan="1" colspan="1">
                              <bold>Tarsus 2</bold>
                            </td><td rowspan="1" colspan="1">L/W (mm)</td><td rowspan="1" colspan="1">2.3/0.4</td><td rowspan="1" colspan="1">3.2–4.8/0.2–0.4</td><td rowspan="1" colspan="1">2.4–2.8–0.4</td><td rowspan="1" colspan="1">1.9/0.3</td><td rowspan="1" colspan="1">2.4–3.0</td><td rowspan="1" colspan="1">1.57/0.2</td></tr><tr><td rowspan="1" colspan="1">
                              <bold>Pretarsus</bold>
                            </td><td rowspan="1" colspan="1">L/W (mm)</td><td rowspan="1" colspan="1">0.2</td><td rowspan="1" colspan="1">0.4–0.6</td><td rowspan="1" colspan="1">0.3–0.4</td><td rowspan="1" colspan="1">0.3</td><td rowspan="1" colspan="1">0.25–0.4</td><td rowspan="1" colspan="1">0.3</td></tr><tr><td rowspan="1" colspan="3">
                              <bold>Antenna/body (%)</bold>
                            </td><td rowspan="1" colspan="1">
                              <italic>Ca.</italic> 66</td><td rowspan="1" colspan="1">&gt;70</td><td rowspan="1" colspan="1">
                              <italic>Ca.</italic> 52</td><td rowspan="1" colspan="1">–</td><td rowspan="1" colspan="1">
                              <italic>Ca.</italic> 75–80</td><td rowspan="1" colspan="1">
                              <italic>Ca.</italic> 3</td></tr><tr><td rowspan="1" colspan="3">
                              <bold>Ultimate leg length</bold>
                            </td><td rowspan="1" colspan="1">19.3</td><td rowspan="1" colspan="1">23.2 – 33.1</td><td rowspan="1" colspan="1">13.6 – 19.6</td><td rowspan="1" colspan="1">18.4</td><td rowspan="1" colspan="1">22.5</td><td rowspan="1" colspan="1">11.9</td></tr><tr><td rowspan="1" colspan="3">
                              <bold>Ultimate legs/body length</bold>
                            </td><td rowspan="1" colspan="1">
                              <italic>Ca.</italic> 64%</td><td rowspan="1" colspan="1">
                              <italic>Ca.</italic> 75%</td><td rowspan="1" colspan="1">
                              <italic>Ca.</italic> 58%</td><td rowspan="1" colspan="1">
                              <italic>Ca.</italic> 56%</td><td rowspan="1" colspan="1">
                              <italic>Ca.</italic> 74%</td><td rowspan="1" colspan="1">
                              <italic>Ca.</italic> 37%</td></tr><tr><td rowspan="1" colspan="3">
                              <bold>Setae on intermediate tergite</bold>
                            </td><td rowspan="1" colspan="1">Concentrated on posterior margin and on sides of median membranous area, two distinct subtriangular bare fields laterally.</td><td rowspan="1" colspan="1">Posterior margin completely covered with dense setae extending anteriad</td><td rowspan="1" colspan="1">Concentrated on posterior margin, rare setation, without visible bare fields</td><td rowspan="1" colspan="1">Present, concentrated on posterior margin</td><td rowspan="1" colspan="1">Wide area of posterior margin completely covered with dense setae, two distinct roundish bare fields laterally.</td><td rowspan="1" colspan="1">Concentrated on posterior margin, more setose medially</td></tr></tbody></table></table-wrap></tp:treatment-sec><tp:treatment-sec><!--Section generated to contain objects referenced in tp:taxon-treatment.--><fig id="F11" position="float" orientation="portrait"><label>Figure 11.</label><caption><p>Prefemur of male leg 15 and intermediate tergite, dorsal view. <bold>A</bold> <italic><tp:taxon-name><tp:taxon-name-part taxon-name-part-type="genus" reg="Eupolybothrus">Eupolybothrus</tp:taxon-name-part> <tp:taxon-name-part taxon-name-part-type="species" reg="caesar">caesar</tp:taxon-name-part></tp:taxon-name></italic>, syntype <bold>B</bold> <italic><tp:taxon-name><tp:taxon-name-part taxon-name-part-type="genus" reg="Eupolybothrus">E.</tp:taxon-name-part> <tp:taxon-name-part taxon-name-part-type="species" reg="excellens">excellens</tp:taxon-name-part></tp:taxon-name></italic> <bold>C</bold> <italic><tp:taxon-name><tp:taxon-name-part taxon-name-part-type="genus" reg="Eupolybothrus">E.</tp:taxon-name-part> <tp:taxon-name-part taxon-name-part-type="species" reg="leostygis">leostygis</tp:taxon-name-part></tp:taxon-name></italic> <bold>D</bold> <italic><tp:taxon-name><tp:taxon-name-part taxon-name-part-type="genus" reg="Eupolybothrus">E.</tp:taxon-name-part> <tp:taxon-name-part taxon-name-part-type="species" reg="tabularum">tabularum</tp:taxon-name-part></tp:taxon-name></italic> <bold>E</bold> <italic><tp:taxon-name><tp:taxon-name-part taxon-name-part-type="genus" reg="Eupolybothrus">E.</tp:taxon-name-part> <tp:taxon-name-part taxon-name-part-type="species" reg="spiniger">spiniger</tp:taxon-name-part></tp:taxon-name></italic>, lectotype <bold>F</bold> <italic><tp:taxon-name><tp:taxon-name-part taxon-name-part-type="genus" reg="Eupolybothrus">E.</tp:taxon-name-part> <tp:taxon-name-part taxon-name-part-type="species" reg="wardaranus">wardaranus</tp:taxon-name-part></tp:taxon-name></italic> <bold>G</bold> <italic><tp:taxon-name><tp:taxon-name-part taxon-name-part-type="genus" reg="Eupolybothrus">E.</tp:taxon-name-part> <tp:taxon-name-part taxon-name-part-type="species" reg="cavernicolus">cavernicolus</tp:taxon-name-part></tp:taxon-name></italic>, male holotype <bold>H</bold> <italic><tp:taxon-name><tp:taxon-name-part taxon-name-part-type="genus" reg="Eupolybothrus">E.</tp:taxon-name-part> <tp:taxon-name-part taxon-name-part-type="species" reg="liburnicus">liburnicus</tp:taxon-name-part></tp:taxon-name></italic> sp. n., male holotype. (Figs B and D after <xref ref-type="bibr" rid="B22">Stoev et al. 2010</xref> ZooKeys, <ext-link xmlns:xlink="http://www.w3.org/1999/xlink" xlink:type="simple" ext-link-type="doi" xlink:href="10.3897/zookeys.50.504">https://doi.org/10.3897/zookeys.50.504)</ext-link></p></caption><graphic xmlns:xlink="http://www.w3.org/1999/xlink" xlink:href="zookeys-687-011-g011.jpg" position="float" orientation="portrait" xlink:type="simple" id="oo_147656.jpg"/></fig></tp:treatment-sec><ref-list><ref id="B22"><mixed-citation xmlns:xlink="http://www.w3.org/1999/xlink" xlink:type="simple">
          <person-group><name name-style="western"><surname>Stoev</surname><given-names>P</given-names></name><name name-style="western"><surname>Akkari</surname><given-names>N</given-names></name><name name-style="western"><surname>Zapparoli</surname><given-names>M</given-names></name><name name-style="western"><surname>Porco</surname><given-names>D</given-names></name><name name-style="western"><surname>Enghoff</surname><given-names>H</given-names></name><name name-style="western"><surname>Edgecombe</surname><given-names>GD</given-names></name><name name-style="western"><surname>Georgiev</surname><given-names>T</given-names></name><name name-style="western"><surname>Penev</surname><given-names>L</given-names></name></person-group> (<year>2010</year>) <article-title>The centipede genus <italic><tp:taxon-name><tp:taxon-name-part taxon-name-part-type="genus">Eupolybothrus</tp:taxon-name-part></tp:taxon-name></italic> Verhoeff, 1907 (<tp:taxon-name><tp:taxon-name-part taxon-name-part-type="class">Chilopoda</tp:taxon-name-part></tp:taxon-name>: <tp:taxon-name><tp:taxon-name-part taxon-name-part-type="order">Lithobiomorpha</tp:taxon-name-part></tp:taxon-name>: <tp:taxon-name><tp:taxon-name-part taxon-name-part-type="family">Lithobiidae</tp:taxon-name-part></tp:taxon-name>) in North Africa, a cybertaxonomic revision, with a key to all species in the genus and the first use of DNA barcoding for the group.</article-title> <source>ZooKeys</source> <volume>50</volume>: <fpage>29</fpage>–<lpage>77</lpage>. <ext-link xlink:type="simple" ext-link-type="doi" xlink:href="10.3897/zookeys.50.504">https://doi.org/10.3897/zookeys.50.504</ext-link></mixed-citation></ref><ref id="B14"><mixed-citation xmlns:xlink="http://www.w3.org/1999/xlink" xlink:type="simple">
          <person-group><name name-style="western"><surname>Latzel</surname><given-names>R</given-names></name></person-group> (<year>1888</year>) <article-title>Die vom k. k. Oberartze Herrn Dr. Justyn Karlinski im Jahre 1887 in Bosnien, der Herzegowina und in Novibazar gesammelten Myriopoden.</article-title> <source>Verhandlungen der Zoologisch-Botanischen Gesellschaft in Wien</source> <volume>1886</volume>: <fpage>91</fpage>–<lpage>94</lpage>.</mixed-citation></ref></ref-list></tp:taxon-treatment>
