# Supplementary material for: A new cave centipede from Croatia, Eupolybothrus liburnicus sp. n., with notes on the subgenus Schizopolybothrus Verhoeff, 1934 (Chilopoda, Lithobiomorpha, Lithobiidae)
Source: Zookeys. 2017 Aug 1;(687):11–43. doi: 10.3897/zookeys.687.13844 (PMC5672571; doi:10.3897/zookeys.687.13844)
Supplement: XML Treatment for Eupolybothrus wardaranus [file zookeys.687.13844-treatment3.xml]

<!DOCTYPE tp:taxon-treatment
  PUBLIC "-//TaxonX//DTD Taxonomic Treatment Publishing DTD v0 20100105//EN" "tax-treatment-NSO.dtd">
<tp:taxon-treatment xmlns:tp="http://www.plazi.org/taxpub"><tp:treatment-meta><kwd-group><label>Taxon classification</label><kwd><named-content xmlns:xlink="http://www.w3.org/1999/xlink" content-type="kingdom">Animalia</named-content></kwd><kwd><named-content xmlns:xlink="http://www.w3.org/1999/xlink" content-type="order">Chilopoda</named-content></kwd><kwd><named-content xmlns:xlink="http://www.w3.org/1999/xlink" content-type="family">Lithobiidae</named-content></kwd></kwd-group><mixed-citation publication-type="journal"><person-group><name><surname>Akkari</surname><given-names>Nesrine</given-names></name><name><surname>Komerički</surname><given-names>Ana</given-names></name><name><surname>Weigand</surname><given-names>Alexander M.</given-names></name><name><surname>Edgecombe</surname><given-names>Gregory D.</given-names></name><name><surname>Stoev</surname><given-names>Pavel</given-names></name></person-group><article-title>A new cave centipede from Croatia, <italic><tp:taxon-name><tp:taxon-name-part taxon-name-part-type="genus" reg="Eupolybothrus">Eupolybothrus</tp:taxon-name-part> <tp:taxon-name-part taxon-name-part-type="species" reg="liburnicus">liburnicus</tp:taxon-name-part></tp:taxon-name></italic> sp. n., with notes on the subgenus <tp:taxon-name><tp:taxon-name-part taxon-name-part-type="subgenus" reg="Schizopolybothrus">Schizopolybothrus</tp:taxon-name-part></tp:taxon-name> Verhoeff, 1934 (<tp:taxon-name><tp:taxon-name-part taxon-name-part-type="class">Chilopoda</tp:taxon-name-part></tp:taxon-name>, <tp:taxon-name><tp:taxon-name-part taxon-name-part-type="order">Lithobiomorpha</tp:taxon-name-part></tp:taxon-name>, <tp:taxon-name><tp:taxon-name-part taxon-name-part-type="family">Lithobiidae</tp:taxon-name-part></tp:taxon-name>)</article-title><source>Zookeys</source><day>1</day><month>8</month><year>2017</year><volume>2017</volume><issue>687</issue><fpage>11</fpage><lpage>43</lpage><pub-id pub-id-type="doi">10.3897/zookeys.687.13844</pub-id></mixed-citation></tp:treatment-meta><tp:nomenclature><tp:taxon-name>
                      <tp:taxon-name-part taxon-name-part-type="genus" reg="Eupolybothrus">Eupolybothrus</tp:taxon-name-part>
                      <tp:taxon-name-part taxon-name-part-type="species" reg="wardaranus">wardaranus</tp:taxon-name-part>
                    </tp:taxon-name><tp:taxon-authority>(Verhoeff, 1937)</tp:taxon-authority><tp:taxon-status xmlns:xlink="http://www.w3.org/1999/xlink" xlink:type="simple">stat. nov.</tp:taxon-status><xref ref-type="fig" rid="F9">Figs 9</xref><xref ref-type="fig" rid="F11">, 11F</xref><tp:nomenclature-citation-list><tp:nomenclature-citation><tp:taxon-name>
                          <tp:taxon-name-part taxon-name-part-type="genus" reg="Eupolybothrus">Eupolybothrus</tp:taxon-name-part> <tp:taxon-name-part taxon-name-part-type="species" reg="acherontis">acherontis</tp:taxon-name-part> <tp:taxon-name-part taxon-name-part-type="subspecies" reg="wardaranus">wardaranus</tp:taxon-name-part></tp:taxon-name><comment>Verhoeff, 1937: 100.</comment></tp:nomenclature-citation></tp:nomenclature-citation-list></tp:nomenclature><tp:treatment-sec sec-type="material" id="SECID0ECJAI"><title>Material.</title><p>
                      <bold>Syntypes.</bold> 1 ♂ Reg. Nr. A 200500641; 1 ♀ juv., slide preparation, Reg. Nr. A20030873, “Mazedonien: Skoplje” (<named-content xmlns:xlink="http://www.w3.org/1999/xlink" content-type="dwc:institutional_code" xlink:type="simple">ZSM</named-content>).</p></tp:treatment-sec><tp:treatment-sec sec-type="Descriptive notes based on the syntype ♂" id="SECID0EKJAI"><title>Descriptive notes based on the syntype ♂.</title><p>
                      <bold>Body length</bold>: (from anterior margin of cephalic plate to posterior margin of telson) approx. 29.2 mm.</p><p>
                      <bold>Colour</bold>: uniform, yellowish brown.</p><p>
                      <bold>Head</bold>: cephalic plate slightly broader than long (2 × 2.5 mm, respectively) and wider than T1; surface smooth, with scattered setae. Cephalic median sulcus contributing to biconvex anterior margin, marginal ridge with a median thickening; posterior margin straight to slightly concave; transverse suture situated at about 1/3<sup>rd</sup> of anterior edge; posterior limbs of transverse suture visible, connecting basal antennal article with anterior part of the ocellar area.</p><p>
                      <bold>Ocelli</bold>: 18–20, pale, in 4 irregular rows; outermost first seriate ocellus largest; ocelli of the middle two rows medium-sized, those of inferior row smallest.</p><p>
                      <bold>Tömösváry’s organ</bold>: moderately large (as large as a medium ocellus), oval and situated on a sub-triangular sclerotisation below the inferiormost row of seriate ocelli.</p><p>
                      <bold>Clypeus</bold>: showing a cluster of <italic>ca.</italic> 25 setae situated on the apex and near the lateral margins.</p><p>
                      <bold>Antennae</bold>: 10.4 mm, with 80 (left) and 79 (right) articles.</p><p>
                      <bold>Forcipular segment</bold>: Coxosternum with 11+10 teeth and a porodont situated lateral of the distalmost tooth.</p><p>
                      <bold>Tergites</bold>: T1 wider than long, subtrapeziform, wider anteriorly, posterior margin slightly emarginated, marginal ridge with a small median thickening; TT3 and 5 more elongated than T1, posterior margin slightly emarginated medially, posterior angles rounded; posterior angles of T4 rounded; posterior margin of T8 slightly emarginated medially, angles rounded; TT6 and 7 with posterior angles abruptly rounded; TT9, 11, 13 with well-developed posterior triangular projections; posterior margin of TT10 and 12 slightly emarginated and 14 almost straight (Fig. <xref ref-type="fig" rid="F9">9C</xref>); intermediate tergite hexagonal, with a broad median groove narrowing distad and posterior margin almost straight, lateral edges thickened and covered with setae; middle part of posterior third of tergite densely covered with setae; laterally, on both sides of the central <!--PageBreak-->setose area there are two specific bare subtrapezoid spots. All tergites smooth, setae present only along their lateral margins.</p><p>
                      <bold>Legs</bold>: leg 15 10.9 mm long, <italic>ca.</italic> 37% of body length; pectinal (seriate) setae missing on tarsus 1 and 2 of leg 15, present in one short row on tarsus 2 of leg 14, in one row on tarsus 1 and two rows on tarsus 2 of legs 1-13. Tibia with two ventral spines (Fig. <xref ref-type="fig" rid="F9">9E</xref>). Prefemur of leg 15 with a large proximal knob (<bold><italic><abbrev xmlns:xlink="http://www.w3.org/1999/xlink" xlink:title="prefemoral knob" id="ABBRID0EILAI" xlink:type="simple">pk</abbrev></italic></bold>) protruding mediad and bearing long scattered setae on tip (Fig. <xref ref-type="fig" rid="F9">9B</xref>). Mesial ridge thin, extending 2/3 of prefemur length, gently narrowing distad. Posterior margin of prefemur without circular protuberance between <italic>p</italic> and <italic>m</italic> dorso-medially; rest of prefemur with obvious marks of setae.</p><fig id="F9" position="float" orientation="portrait"><label>Figure 9.</label><caption><p>
                          <italic><tp:taxon-name><tp:taxon-name-part taxon-name-part-type="genus" reg="Eupolybothrus">E.</tp:taxon-name-part> <tp:taxon-name-part taxon-name-part-type="species" reg="wardaranus">wardaranus</tp:taxon-name-part></tp:taxon-name></italic>, male syntype. <bold>A</bold> Habitus <bold>B</bold> Terminal part, dorsal view <bold>C</bold> TT14-15, dorsal view <bold>D</bold> Sternites 14-15, ventral view <bold>E</bold> Tibia of leg 15. Arrows pointing to the ventral spines.</p></caption><graphic xmlns:xlink="http://www.w3.org/1999/xlink" xlink:href="zookeys-687-011-g009.jpg" position="float" orientation="portrait" xlink:type="simple" id="oo_147654.jpg"/></fig><!--PageBreak--><p>
                      <bold>Coxal pores</bold>: generally round, arranged in 5 irregular rows, pores of inner rows largest, size decreasing outwards; pores separated from each other by a distance more than, or equal to their diameter.</p><p>
                      <bold>Sternites</bold>: smooth, subtrapeziform, with few sparse setae, mainly at lateral margins; posterior margins straight.</p><p>
                      <bold>Genitalia</bold>: posterior margin of male first genital sternite concave, broadly V-shaped, posterior margin densely covered with long setae, the rest of sternite sparsely covered with shorter setae. Gonopod not depicted.</p><p>
                      <bold>Description of the syntype</bold> ♀, <bold>based on the slide A20030873 (<named-content xmlns:xlink="http://www.w3.org/1999/xlink" content-type="dwc:institutional_code" xlink:type="simple">ZSM</named-content>)</bold> (Fig. <xref ref-type="fig" rid="F10">10</xref>).The slide preparation contains the cephalic plate with mandibles <italic>in situ</italic>, maxillae (Fig. <xref ref-type="fig" rid="F10">10B</xref>), forcipular segment and terminal segments of a female syntype.</p><p>
                      <bold>Clypeus</bold>: with a cluster of <italic>ca.</italic> 30 setae situated on the apex, near the lateral margins and smaller one scatted over the surface (Fig. <xref ref-type="fig" rid="F10">10A</xref>).</p><p>
                      <bold>Forcipular segment</bold>: Coxosternum with 8+9 teeth and a porodont situated lateral of the distalmost tooth (Fig. <xref ref-type="fig" rid="F10">10C, D</xref>).</p><p>
                      <bold>Female gonopods</bold>: densely setose, with 2+2 long and pointed spurs slightly bent and a single claw; outer spur 1.5 times longer than the inner one (Fig. <xref ref-type="fig" rid="F10">10E, F</xref>).</p><fig id="F10" position="float" orientation="portrait"><label>Figure 10.</label><caption><p>
                          <italic><tp:taxon-name><tp:taxon-name-part taxon-name-part-type="genus" reg="Eupolybothrus">E.</tp:taxon-name-part> <tp:taxon-name-part taxon-name-part-type="species" reg="wardaranus">wardaranus</tp:taxon-name-part></tp:taxon-name></italic>, female syntype. <bold>A</bold> Cephalic plate ventral showing clypeus and mandibles <bold>B</bold> Maxillae <bold>C</bold> Forcipular coxosternum <bold>D</bold> Close-up of the tooth plate <bold>E</bold>, <bold>F</bold> Terminal segments and genitalia, ventral view.</p></caption><graphic xmlns:xlink="http://www.w3.org/1999/xlink" xlink:href="zookeys-687-011-g010.jpg" position="float" orientation="portrait" xlink:type="simple" id="oo_147655.jpg"/></fig></tp:treatment-sec><tp:treatment-sec sec-type="remarks" id="SECID0ERPAI"><title>Remarks.</title><p>Although originally described as a subspecies of <italic><tp:taxon-name><tp:taxon-name-part taxon-name-part-type="genus" reg="Eupolybothrus">E.</tp:taxon-name-part> <tp:taxon-name-part taxon-name-part-type="species" reg="acherontis">acherontis</tp:taxon-name-part></tp:taxon-name></italic>, both the nominate subspecies as well as <italic><tp:taxon-name><tp:taxon-name-part taxon-name-part-type="genus" reg="Eupolybothrus">E.</tp:taxon-name-part> <tp:taxon-name-part taxon-name-part-type="species" reg="acherontis">acherontis</tp:taxon-name-part> <tp:taxon-name-part taxon-name-part-type="subspecies" reg="wardaranus">wardaranus</tp:taxon-name-part></tp:taxon-name></italic> have subsequently been suspected to be junior synonyms of <italic><tp:taxon-name><tp:taxon-name-part taxon-name-part-type="genus" reg="Eupolybothrus">E.</tp:taxon-name-part> <tp:taxon-name-part taxon-name-part-type="species" reg="caesar">caesar</tp:taxon-name-part></tp:taxon-name></italic> (<xref ref-type="bibr" rid="B20">Stoev 2001a</xref>, <xref ref-type="bibr" rid="B21">b</xref>). Re-examination of its types now shows that <italic><tp:taxon-name><tp:taxon-name-part taxon-name-part-type="genus" reg="Eupolybothrus">E.</tp:taxon-name-part> <tp:taxon-name-part taxon-name-part-type="species" reg="wardaranus">wardaranus</tp:taxon-name-part></tp:taxon-name></italic> can be distinguished from <italic><tp:taxon-name><tp:taxon-name-part taxon-name-part-type="genus" reg="Eupolybothrus">E.</tp:taxon-name-part> <tp:taxon-name-part taxon-name-part-type="species" reg="caesar">caesar</tp:taxon-name-part></tp:taxon-name></italic> by the presence of a distomedial projection on the leg 14 prefemur in the latter species (Fig. <xref ref-type="fig" rid="F11">11A</xref>), versus its absence in <italic><tp:taxon-name><tp:taxon-name-part taxon-name-part-type="genus" reg="Eupolybothrus">E.</tp:taxon-name-part> <tp:taxon-name-part taxon-name-part-type="species" reg="wardaranus">wardaranus</tp:taxon-name-part></tp:taxon-name></italic> (Fig. <xref ref-type="fig" rid="F9">9B</xref>), and especially by the paired ventral spines on the tibia in <italic><tp:taxon-name><tp:taxon-name-part taxon-name-part-type="genus" reg="Eupolybothrus">E.</tp:taxon-name-part> <tp:taxon-name-part taxon-name-part-type="species" reg="wardaranus">wardaranus</tp:taxon-name-part></tp:taxon-name></italic> (Fig. <xref ref-type="fig" rid="F9">9E</xref>). <italic><tp:taxon-name><tp:taxon-name-part taxon-name-part-type="genus" reg="Eupolybothrus">E.</tp:taxon-name-part> <tp:taxon-name-part taxon-name-part-type="species" reg="caesar">caesar</tp:taxon-name-part></tp:taxon-name></italic> also has a swelling on the dorsal proximalmost part of the leg 15 prefemur (proximal to the knob; Fig. <xref ref-type="fig" rid="F11">11A</xref>) that is less developed in all other species, including <italic><tp:taxon-name><tp:taxon-name-part taxon-name-part-type="genus" reg="Eupolybothrus">E.</tp:taxon-name-part> <tp:taxon-name-part taxon-name-part-type="species" reg="wardaranus">wardaranus</tp:taxon-name-part></tp:taxon-name></italic> (Fig. <xref ref-type="fig" rid="F11">11F</xref>). Since <italic><tp:taxon-name><tp:taxon-name-part taxon-name-part-type="genus" reg="Eupolybothrus">E.</tp:taxon-name-part> <tp:taxon-name-part taxon-name-part-type="species" reg="acherontis">acherontis</tp:taxon-name-part></tp:taxon-name></italic> is known only from a female, the subspecific classification of Verhoeff is difficult to uphold. Accordingly, <italic><tp:taxon-name><tp:taxon-name-part taxon-name-part-type="genus" reg="Eupolybothrus">E.</tp:taxon-name-part> <tp:taxon-name-part taxon-name-part-type="species" reg="wardaranus">wardaranus</tp:taxon-name-part></tp:taxon-name></italic> is treated as a valid species herein.</p></tp:treatment-sec><tp:treatment-sec><!--Section generated to contain objects referenced in tp:taxon-treatment.--><fig id="F11" position="float" orientation="portrait"><label>Figure 11.</label><caption><p>Prefemur of male leg 15 and intermediate tergite, dorsal view. <bold>A</bold> <italic><tp:taxon-name><tp:taxon-name-part taxon-name-part-type="genus" reg="Eupolybothrus">Eupolybothrus</tp:taxon-name-part> <tp:taxon-name-part taxon-name-part-type="species" reg="caesar">caesar</tp:taxon-name-part></tp:taxon-name></italic>, syntype <bold>B</bold> <italic><tp:taxon-name><tp:taxon-name-part taxon-name-part-type="genus" reg="Eupolybothrus">E.</tp:taxon-name-part> <tp:taxon-name-part taxon-name-part-type="species" reg="excellens">excellens</tp:taxon-name-part></tp:taxon-name></italic> <bold>C</bold> <italic><tp:taxon-name><tp:taxon-name-part taxon-name-part-type="genus" reg="Eupolybothrus">E.</tp:taxon-name-part> <tp:taxon-name-part taxon-name-part-type="species" reg="leostygis">leostygis</tp:taxon-name-part></tp:taxon-name></italic> <bold>D</bold> <italic><tp:taxon-name><tp:taxon-name-part taxon-name-part-type="genus" reg="Eupolybothrus">E.</tp:taxon-name-part> <tp:taxon-name-part taxon-name-part-type="species" reg="tabularum">tabularum</tp:taxon-name-part></tp:taxon-name></italic> <bold>E</bold> <italic><tp:taxon-name><tp:taxon-name-part taxon-name-part-type="genus" reg="Eupolybothrus">E.</tp:taxon-name-part> <tp:taxon-name-part taxon-name-part-type="species" reg="spiniger">spiniger</tp:taxon-name-part></tp:taxon-name></italic>, lectotype <bold>F</bold> <italic><tp:taxon-name><tp:taxon-name-part taxon-name-part-type="genus" reg="Eupolybothrus">E.</tp:taxon-name-part> <tp:taxon-name-part taxon-name-part-type="species" reg="wardaranus">wardaranus</tp:taxon-name-part></tp:taxon-name></italic> <bold>G</bold> <italic><tp:taxon-name><tp:taxon-name-part taxon-name-part-type="genus" reg="Eupolybothrus">E.</tp:taxon-name-part> <tp:taxon-name-part taxon-name-part-type="species" reg="cavernicolus">cavernicolus</tp:taxon-name-part></tp:taxon-name></italic>, male holotype <bold>H</bold> <italic><tp:taxon-name><tp:taxon-name-part taxon-name-part-type="genus" reg="Eupolybothrus">E.</tp:taxon-name-part> <tp:taxon-name-part taxon-name-part-type="species" reg="liburnicus">liburnicus</tp:taxon-name-part></tp:taxon-name></italic> sp. n., male holotype. (Figs B and D after <xref ref-type="bibr" rid="B22">Stoev et al. 2010</xref> ZooKeys, <ext-link xmlns:xlink="http://www.w3.org/1999/xlink" xlink:type="simple" ext-link-type="doi" xlink:href="10.3897/zookeys.50.504">https://doi.org/10.3897/zookeys.50.504)</ext-link></p></caption><graphic xmlns:xlink="http://www.w3.org/1999/xlink" xlink:href="zookeys-687-011-g011.jpg" position="float" orientation="portrait" xlink:type="simple" id="oo_147656.jpg"/></fig></tp:treatment-sec><ref-list><ref id="B22"><mixed-citation xmlns:xlink="http://www.w3.org/1999/xlink" xlink:type="simple">
          <person-group><name name-style="western"><surname>Stoev</surname><given-names>P</given-names></name><name name-style="western"><surname>Akkari</surname><given-names>N</given-names></name><name name-style="western"><surname>Zapparoli</surname><given-names>M</given-names></name><name name-style="western"><surname>Porco</surname><given-names>D</given-names></name><name name-style="western"><surname>Enghoff</surname><given-names>H</given-names></name><name name-style="western"><surname>Edgecombe</surname><given-names>GD</given-names></name><name name-style="western"><surname>Georgiev</surname><given-names>T</given-names></name><name name-style="western"><surname>Penev</surname><given-names>L</given-names></name></person-group> (<year>2010</year>) <article-title>The centipede genus <italic><tp:taxon-name><tp:taxon-name-part taxon-name-part-type="genus">Eupolybothrus</tp:taxon-name-part></tp:taxon-name></italic> Verhoeff, 1907 (<tp:taxon-name><tp:taxon-name-part taxon-name-part-type="class">Chilopoda</tp:taxon-name-part></tp:taxon-name>: <tp:taxon-name><tp:taxon-name-part taxon-name-part-type="order">Lithobiomorpha</tp:taxon-name-part></tp:taxon-name>: <tp:taxon-name><tp:taxon-name-part taxon-name-part-type="family">Lithobiidae</tp:taxon-name-part></tp:taxon-name>) in North Africa, a cybertaxonomic revision, with a key to all species in the genus and the first use of DNA barcoding for the group.</article-title> <source>ZooKeys</source> <volume>50</volume>: <fpage>29</fpage>–<lpage>77</lpage>. <ext-link xlink:type="simple" ext-link-type="doi" xlink:href="10.3897/zookeys.50.504">https://doi.org/10.3897/zookeys.50.504</ext-link></mixed-citation></ref><ref id="B20"><mixed-citation xmlns:xlink="http://www.w3.org/1999/xlink" xlink:type="simple">
          <person-group><name name-style="western"><surname>Stoev</surname><given-names>P</given-names></name></person-group> (<year>2001a</year>) <article-title>On centipedes (<tp:taxon-name><tp:taxon-name-part taxon-name-part-type="class">Chilopoda</tp:taxon-name-part></tp:taxon-name>) of Albania, 2.</article-title> <source><tp:taxon-name><tp:taxon-name-part taxon-name-part-type="phylum">Arthropoda</tp:taxon-name-part></tp:taxon-name> Selecta</source> <volume>9</volume>(<issue>3</issue>): <fpage>199</fpage>–<lpage>206</lpage>. [for 2000]</mixed-citation></ref><ref id="B21"><mixed-citation xmlns:xlink="http://www.w3.org/1999/xlink" xlink:type="simple">
          <person-group><name name-style="western"><surname>Stoev</surname><given-names>P</given-names></name></person-group> (<year>2001b</year>) <article-title>On the centipedes (<tp:taxon-name><tp:taxon-name-part taxon-name-part-type="class">Chilopoda</tp:taxon-name-part></tp:taxon-name>) of the Republic of Macedonia.</article-title> <source>Historia naturalis bulgarica</source> <volume>13</volume>: <fpage>93</fpage>–<lpage>107</lpage>.</mixed-citation></ref></ref-list></tp:taxon-treatment>
